# Supplementary material for: Genomic survey maps differences in the molecular complement of vesicle formation machinery between Giardia intestinalis assemblages
Source: PLoS Negl Trop Dis. 2023 Dec 18;17(12):e0011837. doi: 10.1371/journal.pntd.0011837 (PMC10758263; doi:10.1371/journal.pntd.0011837)
Supplement: S3 Table — (CSV) [file pntd.0011837.s007.csv]

Table S3: QUAST statistics for MaSuRCA assembly generated in this study for Tsui et al Giardia isolates
Assembly	# contigs (>= 0 bp)	# contigs (>= 1000 bp)	# contigs (>= 5000 bp)	# contigs (>= 10000 bp)	# contigs (>= 25000 bp)	# contigs (>= 50000 bp)	Total length (>= 0 bp)	Total length (>= 1000 bp)	Total length (>= 5000 bp)	Total length (>= 10000 bp)	Total length (>= 25000 bp)	Total length (>= 50000 bp)	# contigs	Largest contig	Total length	Reference length	GC (%)	Reference GC (%)	N50	NG50	N75	NG75	L50	LG50	L75	LG75	# scaffold gap ext. mis.	# scaffold gap loc. mis.	# unaligned mis. contigs	# N's per 100 kbp	# genomic features
SRR1957167.filtered	812	630	291	239	162	60	10862823	10751696	9947817	9590833	8313088	4582751	812	188037	10862823	11213615	47.66	49.25	44795	43084	26617	23288	78	82	156	167	0	0	11	0	46 + 25 part
SRR1957168.filtered	479	323	221	183	130	79	11068504	10985242	10744493	10470658	9568521	7749089	479	236306	11068504	11213615	49.21	49.25	79562	79562	41423	40162	45	45	92	95	7	4	49	10.75	5763 + 277 part
SRR1957169.filtered	489	336	208	175	134	83	10935693	10842727	10567567	10337389	9604032	7791445	489	317894	10935693	11213615	48.99	49.25	75675	70917	41809	39490	44	46	93	98	3	8	0	8.78	6137 + 209 part
SRR1957170.filtered	1800	678	239	186	136	85	13084051	12342796	11562889	11162940	10402733	8525934	1800	396503	13084051	11213615	48.36	49.25	75079	90013	34981	52123	53	41	116	83	0	0	24	75.5	44 + 21 part
SRR1957171.filtered	687	376	255	189	136	84	11874300	11695228	11414940	10952039	10094243	8074937	687	316276	11874300	11213615	48.23	49.25	70641	78942	43013	46664	48	44	103	91	0	0	18	8.24	48 + 20 part
SRR1957172.filtered	1619	373	244	192	138	79	12377520	11624330	11349344	10956222	10086106	7791661	1619	411031	12377520	11213615	48.56	49.25	69047	80279	37801	44222	52	45	114	93	0	0	18	10.83	40 + 25 part
SRR1957173.filtered	953	375	242	188	143	85	11958740	11632550	11325858	10940082	10230003	8070151	953	273112	11958740	11213615	48.35	49.25	72176	75500	39939	46183	50	45	106	93	0	0	21	9.37	42 + 23 part
SRR1957174.filtered	1195	647	482	370	165	34	11702099	11473668	11042996	10229550	6924336	2304184	1195	118097	11702099	11213615	48.88	49.25	29368	30812	16178	17357	126	118	258	236	58	64	0	145.09	6018 + 322 part
SRR1957175.filtered	419	320	211	183	135	84	10892536	10833499	10589394	10405037	9608807	7772040	419	388866	10892536	11213615	48.93	49.25	77842	75559	42614	39470	46	48	93	99	1	2	0	5.32	6160 + 204 part
SRR1957176.filtered	539	391	257	192	139	82	11922249	11852412	11522159	11056445	10210340	7973525	539	315717	11922249	11213615	48.06	49.25	72421	76700	42974	45730	48	43	104	92	0	0	15	1235.78	45 + 25 part
SRR1957177.filtered	527	372	243	173	129	79	11950340	11875157	11528401	11018518	10274477	8338050	527	331593	11950340	11213615	48.14	49.25	82184	90605	44723	49388	43	38	93	81	0	1	20	853.38	49 + 22 part
SRR1957178.filtered	444	330	252	192	136	84	11611377	11551619	11343896	10918605	10007486	8059707	444	262003	11611377	11213615	47.97	49.25	76584	82312	44150	46342	47	45	98	92	0	0	22	16.15	48 + 37 part
SRR2158266.filtered	532	366	263	200	138	83	11635570	11542947	11285933	10821938	9868688	7756428	532	339504	11635570	11213615	47.95	49.25	70336	71701	40840	44250	51	48	105	97	0	0	17	7.18	46 + 26 part
SRR2168393.filtered	1666	424	247	192	137	85	12637983	11917609	11593846	11178962	10339311	8378469	1666	268679	12637983	11213615	48.72	49.25	70483	82787	37224	49830	51	42	110	86	0	0	16	44.37	44 + 38 part
SRR3177738.filtered	605	374	202	164	123	85	10990212	10859303	10471015	10204776	9514507	8079688	605	247285	10990212	11213615	49.09	49.25	77002	76958	45750	44697	44	45	89	93	1	6	1	5.1	6171 + 219 part
SRR3177739.filtered	466	323	194	167	129	78	10859925	10789455	10470595	10288085	9634142	7736068	466	259257	10859925	11213615	48.98	49.25	75379	74976	46781	41004	42	44	87	93	5	8	0	288.81	6116 + 233 part
SRR3177740.filtered	554	316	182	155	126	80	10701681	10590334	10268157	10073484	9596131	7909277	554	369218	10701681	11213615	48.92	49.25	78671	74818	48571	43882	40	43	83	91	4	7	0	24.73	6084 + 260 part
SRR3177741.filtered	500	344	191	156	119	73	10731727	10656179	10317753	10084020	9484386	7767002	500	424567	10731727	11213615	48.9	49.25	83202	77571	47783	42248	35	38	79	87	0	9	1	12.81	6117 + 231 part
SRR3177742.filtered	417	302	185	165	128	88	11056531	10994224	10689305	10553772	9961195	8588365	417	310133	11056531	11213615	49.06	49.25	83016	81609	52546	50755	42	43	83	85	0	8	1	374.33	6186 + 186 part
SRR3177743.filtered	585	320	192	163	131	84	10660169	10538053	10251982	10053403	9497919	7839084	585	237002	10660169	11213615	48.84	49.25	77359	74991	46720	39249	44	48	88	97	4	13	0	184.48	6069 + 261 part
SRR3177744.filtered	427	318	198	170	132	83	11066565	11005294	10737735	10539460	9915236	8104769	427	250787	11066565	11213615	49.03	49.25	80319	78624	45661	44627	43	44	88	90	1	4	1	166.1	6180 + 186 part
SRR3177745.filtered	381	287	195	153	123	77	10927856	10875950	10638426	10331141	9855854	8088439	381	416758	10927856	11213615	49.09	49.25	93558	90381	47788	46905	38	40	80	84	5	1	43	188.95	5785 + 271 part
SRR3177746.filtered	702	402	192	161	126	81	10966658	10794241	10347347	10123325	9530954	7850078	702	351486	10966658	11213615	49.02	49.25	78215	77386	44982	40922	44	45	89	94	5	5	0	7.84	6137 + 229 part
SRR3177747.filtered	730	570	330	228	160	82	12326654	12236536	11636166	10919506	9788120	6864296	730	229259	12326654	11213615	49.7	49.25	54731	58987	31576	37888	69	59	142	118	15	18	56	429.65	6163 + 231 part
SRR3177748.filtered	580	408	260	188	131	86	11777631	11678829	11288659	10781666	9829355	8164546	580	320338	11777631	11213615	48.19	49.25	76822	78183	39896	44746	49	46	102	92	0	0	17	6.03	52 + 21 part
SRR3177750.filtered	362	282	195	171	133	80	10834550	10791616	10583386	10414804	9782283	7791901	362	245765	10834550	11213615	49.01	49.25	78752	78338	45278	43694	44	46	88	94	2	5	45	7.38	5778 + 271 part
SRR3177751.filtered	711	400	199	166	132	80	11025913	10862457	10406997	10176224	9631961	7638898	711	263299	11025913	11213615	49.01	49.25	76500	76323	44183	42164	45	46	94	97	6	4	80	30.66	5861 + 293 part
SRR3177752.filtered	438	321	194	156	122	80	11054570	10985827	10693233	10419438	9882830	8287661	438	315637	11054570	11213615	49.25	49.25	85932	83249	49992	48281	38	39	81	83	3	7	63	11	5785 + 263 part
SRR3177753.filtered	811	331	216	177	121	84	11197646	10963362	10696437	10406459	9476616	8142866	811	381300	11197646	11213615	49.45	49.25	77492	77492	44942	44942	43	43	90	90	7	1	55	16.75	5750 + 290 part
SRR3177754.filtered	483	340	251	198	139	83	11722346	11636998	11426374	11049908	10089856	8005629	483	436635	11722346	11213615	48.13	49.25	71448	72797	41255	45364	47	44	101	92	0	0	16	6.23	43 + 24 part
SRR3177755.filtered	648	481	284	206	152	84	12054781	11962508	11465371	10928495	10089468	7498031	648	258186	12054781	11213615	48.35	49.25	61453	65711	37889	42883	58	52	120	104	0	0	16	9.42	43 + 24 part
SRR3177757.filtered	5241	1608	229	183	139	81	14982260	12910672	10635033	10312124	9587214	7420134	5241	285235	14982260	11213615	48.79	49.25	49716	68983	2281	40274	83	51	415	103	5	6	4	167	6119 + 244 part
SRR3177759.filtered	768	557	410	309	152	56	11406549	11305944	10949480	10197870	7576138	4007380	768	144798	11406549	11213615	48.84	49.25	39349	39705	20406	21024	94	92	196	189	27	23	0	15.78	6050 + 286 part
SRR3177760.filtered	444	325	197	167	130	84	10824551	10762453	10479142	10265847	9617809	7859026	444	322777	10824551	11213615	48.96	49.25	78934	78013	48391	43677	46	48	90	96	6	6	0	10.73	6119 + 216 part
SRR3177763.filtered	486	310	233	181	127	83	11940349	11847046	11671566	11287957	10464497	8690025	486	377037	11940349	11213615	48.21	49.25	87074	91493	47634	56215	43	39	89	78	0	0	21	210.3	45 + 25 part
SRR3177765.filtered	652	357	199	161	131	78	10893532	10725314	10366819	10113154	9590305	7574798	652	243317	10893532	11213615	48.97	49.25	75023	74306	44767	41031	44	46	91	97	3	14	1	13.31	6140 + 223 part
SRR3177768.filtered	566	403	300	247	169	78	11073308	10997105	10734645	10367509	9077551	5873671	566	153739	11073308	11213615	48.9	49.25	52874	52262	29863	29262	72	73	141	145	13	15	1	15.67	6110 + 248 part
SRR3177775.filtered	502	298	186	156	127	78	10615911	10515922	10250540	10037378	9611642	7769075	502	376433	10615911	11213615	48.84	49.25	81748	79234	47584	44345	42	45	82	92	7	11	1	24.94	6044 + 271 part
SRR3177790.filtered	985	602	459	337	154	49	11697186	11524601	11122513	10237908	7202360	3600385	985	170839	11697186	11213615	48.93	49.25	32249	33951	17794	19372	106	99	229	210	36	25	0	78.31	6080 + 286 part
SRR3177803.filtered	589	363	187	161	117	77	10961346	10837987	10434446	10249484	9531491	8114828	589	415268	10961346	11213615	49.03	49.25	84528	82956	47509	42022	38	39	80	84	8	1	2	29.01	6177 + 200 part
SRR3177805.filtered	422	289	200	162	125	78	10859429	10788052	10599860	10331203	9697238	7938582	422	333288	10859429	11213615	48.94	49.25	82387	79022	47367	44225	39	41	83	89	3	7	0	14.18	6154 + 200 part
SRR3177816.filtered	566	413	275	199	142	83	12055756	11963357	11632901	11084233	10148970	7891318	566	322307	12055756	11213615	48.37	49.25	69813	71765	39775	46660	52	46	109	94	0	0	17	38.57	42 + 29 part
SRR3177826.filtered	816	490	288	201	147	77	12131852	11966570	11500977	10876093	10025515	7265741	816	320609	12131852	11213615	48.35	49.25	65289	72956	38942	43021	56	50	119	102	0	5	19	24.73	77 + 171 part
SRR3177835.filtered	809	381	262	188	141	87	11981411	11730567	11453075	10919411	10128430	8092920	809	349243	11981411	11213615	48.36	49.25	67873	72196	40616	47652	52	46	107	94	0	0	16	8.35	45 + 25 part
SRR3177841.filtered	495	357	264	205	143	83	11910014	11831638	11593822	11169777	10197768	7879734	495	262092	11910014	11213615	48.09	49.25	69780	75601	40867	46258	52	47	106	95	0	0	18	6.72	47 + 22 part
SRR3177858.filtered	1170	351	232	179	130	80	11815368	11420981	11100876	10705737	9859538	7929876	1170	326161	11815368	11213615	48.25	49.25	72314	75378	41144	44930	46	42	101	91	0	0	16	10.39	44 + 41 part
SRR3177862.filtered	508	374	273	208	151	77	11455596	11382879	11122298	10660026	9729986	6942526	508	265754	11455596	11213615	47.8	49.25	62976	63068	37523	39273	56	55	115	110	0	0	12	33.77	46 + 28 part
SRR3177873.filtered	5575	3199	417	223	138	80	19566173	18137282	12471527	11160348	9768715	7535240	5575	226810	19566173	11213615	48.31	49.25	24959	72847	2597	41609	139	48	1054	100	1	211	85	282.57	1930 + 3053 part
SRR3177890.filtered	498	327	188	159	134	88	10955427	10853543	10551963	10350624	9938591	8286584	498	210021	10955427	11213615	49.07	49.25	80543	78937	50559	47673	45	46	87	91	1	3	0	5.11	6177 + 177 part
SRR3177900.filtered	451	376	231	191	142	80	10874030	10826966	10471440	10175792	9390886	7166818	451	273531	10874030	11213615	49.02	49.25	66616	66332	39547	35566	51	53	103	110	1	5	69	6.25	5757 + 305 part
SRR3177903.filtered	736	334	232	180	140	87	11839423	11612141	11376230	10992425	10333512	8334099	736	325191	11839423	11213615	48.19	49.25	74461	79595	44248	48979	48	44	99	89	0	0	15	116.15	48 + 19 part
SRR3177917.filtered	699	394	257	191	142	84	11830576	11660811	11341319	10864052	10064457	7875387	699	317747	11830576	11213615	48.26	49.25	72848	75418	39916	43979	51	47	107	96	0	0	16	5.92	46 + 25 part
SRR3177919.filtered	470	325	202	168	131	89	11148194	11067755	10790530	10541455	9918540	8383496	470	229092	11148194	11213615	49.16	49.25	81136	80775	50285	48075	46	47	89	90	2	0	54	150.63	5924 + 258 part
SRR3177926.filtered	1328	416	261	200	139	79	12329353	11806422	11438681	11008570	9989606	7752777	1328	514257	12329353	11213615	48.49	49.25	68495	72263	35578	44717	51	44	115	93	0	0	16	12.42	46 + 24 part
SRR3177927.filtered	447	314	186	156	121	85	10924345	10853925	10556428	10346307	9755168	8416577	447	355145	10924345	11213615	49.04	49.25	81965	79991	52516	50090	40	41	81	85	2	10	0	8.24	6175 + 189 part
SRR3177928.filtered	612	405	285	225	153	87	11908630	11797404	11494674	11054749	9883604	7357907	612	316355	11908630	11213615	48.18	49.25	59268	63156	37277	41394	62	56	124	111	0	0	16	7.17	49 + 27 part
SRR3177929.filtered	844	497	260	199	145	80	12058357	11864411	11352051	10913137	10020741	7536733	844	317553	12058357	11213615	48.14	49.25	65429	69478	36643	41263	54	48	116	100	0	0	16	41.44	42 + 26 part
SRR3177930.filtered	604	380	251	208	146	86	12024807	11897991	11621550	11316399	10363205	8111292	604	373047	12024807	11213615	48.32	49.25	69019	73386	40742	46606	51	45	107	93	0	0	16	731.67	48 + 26 part
SRR3177931.filtered	506	366	247	198	143	91	11701756	11624184	11357431	10999553	10093566	8127294	506	240785	11701756	11213615	48.18	49.25	70171	73250	43374	47726	54	50	105	97	0	0	15	7.27	43 + 23 part
SRR3177932.filtered	410	329	208	171	129	87	10999448	10951844	10675531	10427222	9760047	8194188	410	283567	10999448	11213615	48.97	49.25	76648	75827	49566	48958	45	46	89	92	4	3	0	466.63	6163 + 206 part
SRR3177933.filtered	531	332	247	190	140	81	11766235	11659859	11448564	11022417	10172805	7876625	531	340825	11766235	11213615	48.07	49.25	71731	73268	42727	47893	49	45	102	92	0	0	15	7.82	45 + 21 part
SRR3177934.filtered	1388	386	274	201	152	85	12317783	11765049	11513113	10975709	10159860	7643053	1388	212071	12317783	11213615	48.5	49.25	62257	70694	35542	44937	58	50	122	102	0	0	16	6.49	48 + 23 part
SRR3177935.filtered	609	376	181	147	123	83	10986835	10859103	10422773	10195011	9802743	8344731	609	234443	10986835	11213615	49.08	49.25	80571	80072	51858	47541	40	41	81	85	5	7	1	7.92	6190 + 203 part
SRR3177936.filtered	2879	875	658	447	145	22	13555930	12724709	12090997	10505829	5622022	1338916	2879	81542	13555930	11213615	47.97	49.25	20900	25007	11056	16454	196	145	415	284	0	0	7	192.94	46 + 25 part
SRR3177937.filtered	1136	342	243	196	149	81	11812295	11427658	11159994	10826335	10054345	7501285	1136	271778	11812295	11213615	48.15	49.25	62924	66518	38271	44202	54	49	112	101	0	0	15	27.62	43 + 33 part
SRR3177946.filtered	468	338	200	170	133	89	11005858	10931720	10625326	10422214	9783332	8178005	468	238399	11005858	11213615	49.08	49.25	76255	75847	49449	48893	47	48	91	94	0	3	2	4.54	6177 + 182 part
SRR3177947.filtered	3368	513	258	207	145	82	13705091	11968820	11555391	11178673	10218880	7868555	3368	276315	13705091	11213615	49.35	49.25	61876	76977	24071	44608	65	46	148	94	0	0	21	8.54	48 + 20 part
SRR3177948.filtered	1893	353	239	187	137	85	12532941	11677030	11418539	11047930	10240442	8240876	1893	314471	12532941	11213615	48.65	49.25	72646	79395	38608	48692	53	44	112	89	0	0	16	10.63	50 + 22 part
SRR3177949.filtered	450	310	223	188	140	80	10917410	10842424	10659764	10414230	9627992	7353116	450	241525	10917410	11213615	48.96	49.25	74416	69465	42588	39807	49	51	98	104	4	6	0	7.69	6147 + 197 part
SRR3177950.filtered	449	333	205	168	126	90	11014617	10950580	10631807	10371460	9682964	8372376	449	297822	11014617	11213615	49.18	49.25	78397	77806	50882	49841	44	46	88	91	4	7	62	424.09	5780 + 264 part
SRR3177951.filtered	517	332	195	165	139	83	10994107	10889045	10574741	10371268	9938179	7852796	517	342915	10994107	11213615	49.03	49.25	76556	75822	47499	45164	46	47	91	95	1	4	0	7.55	6170 + 203 part
SRR3177952.filtered	578	456	301	204	144	79	12169191	12096412	11724892	11034429	10110036	7591608	578	336481	12169191	11213615	48.35	49.25	66963	71842	38685	44080	53	46	114	97	0	0	16	14.66	44 + 20 part
SRR3177955.filtered	623	381	249	191	136	80	11702959	11571525	11242599	10833184	9913477	7802839	623	378980	11702959	11213615	48.08	49.25	74269	75850	38904	43249	48	45	103	94	0	0	18	532.76	42 + 30 part
SRR3177962.filtered	1615	313	248	204	148	84	12044896	11398816	11229471	10900197	9979071	7552168	1615	296116	12044896	11213615	48.31	49.25	62694	65482	37410	41576	56	50	119	103	0	0	18	663.97	44 + 25 part
SRR3177974.filtered	535	377	257	186	132	82	11761181	11669981	11381957	10874767	9993722	8050868	535	354931	11761181	11213615	48.15	49.25	77666	81322	42285	45844	47	43	99	90	0	0	19	25.08	41 + 28 part
SRR3177978.filtered	1137	756	454	390	301	171	22983285	22757072	22068066	21607307	20118725	15377086	1137	328224	22983285	11213615	48.4	49.25	66822	114573	40525	86818	106	37	213	65	0	3	14	245.64	5956 + 243 part
SRR3177990.filtered	528	378	213	167	133	83	10974301	10893135	10492615	10162380	9607036	7798100	528	310390	10974301	11213615	49.03	49.25	76322	75823	41676	41092	46	47	93	97	3	3	64	204.24	5793 + 275 part
SRR3178001.filtered	604	378	193	162	127	78	11025499	10899901	10505562	10291672	9703565	7914382	604	355326	11025499	11213615	49.11	49.25	82136	80481	45675	44120	41	43	86	89	2	7	1	8.88	6180 + 205 part
SRR3178007.filtered	5890	3426	383	203	145	83	19528950	18057793	11773614	10613496	9717914	7476515	5890	217804	19528950	11213615	48.6	49.25	24555	65622	2428	38514	147	51	1253	104	8	9	3	555.76	6163 + 202 part
SRR3178008.filtered	508	395	305	233	161	79	11438220	11373138	11152365	10628225	9436086	6416678	508	224782	11438220	11213615	47.95	49.25	54634	54938	33936	34530	66	64	132	127	0	0	13	478.33	44 + 21 part
SRR3178009.filtered	1566	336	238	190	146	79	11910265	11351113	11073729	10744858	9983391	7456851	1566	325180	11910265	11213615	48.2	49.25	65894	69413	38925	42920	53	48	113	100	0	0	13	22.53	45 + 26 part
SRR3178010.filtered	500	327	200	172	125	69	10637925	10550574	10248959	10059137	9262709	7197190	500	282530	10637925	11213615	48.82	49.25	81818	78732	39353	36735	40	43	87	98	4	17	0	356.96	6043 + 269 part
SRR3178011.filtered	828	399	282	222	152	79	11611224	11403871	11106808	10677073	9473792	6696069	828	283725	11611224	11213615	48.07	49.25	56341	57656	34764	38002	63	59	126	118	0	0	17	15.38	47 + 18 part
SRR3178012.filtered	2286	1887	925	454	164	79	20754330	20523382	17924646	14593044	10233118	7301783	2286	282452	20754330	11213615	48.4	49.25	24156	69045	8410	37325	170	50	561	105	0	3	3	75.11	5808 + 217 part
SRR3178013.filtered	721	387	256	194	143	77	11692890	11504273	11203898	10765505	9985016	7451401	721	374391	11692890	11213615	48.26	49.25	68465	70157	39886	42048	50	46	107	99	0	0	15	13.61	44 + 25 part
SRR3178014.filtered	692	472	285	218	142	76	11539299	11418847	10950358	10478710	9248753	6749513	692	217457	11539299	11213615	48	49.25	58064	59354	33860	36403	58	56	122	115	0	0	13	14.81	44 + 29 part
SRR3178015.filtered	586	391	283	219	155	79	11615373	11512812	11218215	10765192	9740089	6946105	586	292896	11615373	11213615	48.1	49.25	57013	58671	35017	38205	58	55	121	113	0	0	17	260.14	45 + 21 part
SRR3178016.filtered	431	316	213	180	129	79	10595590	10540194	10317478	10092882	9218980	7414818	431	379228	10595590	11213615	48.84	49.25	73310	68340	42009	36457	44	48	91	103	3	12	0	24.45	6039 + 262 part
SRR3178017.filtered	419	299	200	168	133	89	10745741	10686441	10437760	10225321	9646069	8065698	419	233559	10745741	11213615	48.87	49.25	77572	76140	51013	44048	47	50	89	97	4	12	0	690.61	6074 + 245 part
SRR3178018.filtered	466	313	203	169	131	86	10888848	10799413	10542512	10300301	9684002	8036965	466	243722	10888848	11213615	48.99	49.25	75275	73877	48259	43992	44	46	89	94	5	7	1	10.19	6147 + 206 part
