# Supplementary material for: Genomic survey maps differences in the molecular complement of vesicle formation machinery between Giardia intestinalis assemblages
Source: PLoS Negl Trop Dis. 2023 Dec 18;17(12):e0011837. doi: 10.1371/journal.pntd.0011837 (PMC10758263; doi:10.1371/journal.pntd.0011837)
Supplement: S4 Table — (XLSX) [file pntd.0011837.s008.xlsx]

## Sheet: Assemblage A
Table S4: Liftoff gene prediction statistics for MaSuRCA genome assemblies generated in this study for the Canadian Assemblage A Giardia isolates
Isolate Name	Project	SRR ID	Number of predicted genes (old)	Number of unmapped genes
VANC/90/UBC/64	PRJNA280606	SRR3177927	9741	261
VANC/85/UBC/7	PRJNA280606	SRR3177747	9553	179
VANC/91/UBC/73	PRJNA280606	SRR3177935	9515	217
MONASTASHE/6	PRJNA280606	SRR3177742	9511	220
VANC/85/UBC/1	PRJNA280606	SRR3177744	9495	236
BE-1(IP-0482:1)/15	PRJNA280606	SRR3177932	9493	240
BE-2(IPO583:1)/14	PRJNA280606	SRR3177951	9492	240
VANC/93/UBC/70	PRJNA280606	SRR3178001	9479	254
VANC/89/UBC/37	PRJNA280606	SRR3177805	9473	259
VANC/92/UBC/101	PRJNA280606	SRR3177946	9469	263
VANC/92/UBC/104	PRJNA280606	SRR3177949	9466	266
VANC/88/UBC/34	PRJNA280606	SRR3177765	9464	268
VANC/85/UBC/5	PRJNA280606	SRR3177746	9454	279
VANC/89/UBC/36	PRJNA280606	SRR3177803	9454	278
VANC/89/UBC/33	PRJNA280606	SRR3177790	9452	280
D3/18	PRJNA280606	SRR3178018	9446	287
B5/19	PRJNA280606	SRR3177890	9443	289
VANC/88/UBC/35	PRJNA280606	SRR3177768	9442	290
SRR1957174	PRJNA280606	SRR1957174	9440	291
VANC/87/UBC/29	PRJNA280606	SRR3177760	9431	303
SRR1957169	PRJNA280606	SRR1957169	9430	302
VANC/87/UBC/28	PRJNA280606	SRR3177759	9412	320
CB2/108	PRJNA280606	SRR3178017	9397	336
VANC/90/UBC/62	PRJNA280606	SRR3177919	9395	338
BTW/109	PRJNA280606	SRR3178010	9391	342
ATCC50170:93	PRJNA280606	SRR3177775	9389	345
S1/16	PRJNA280606	SRR3177743	9386	347
WHANGAREI8/79	PRJNA280606	SRR3178016	9361	372
ATCC50163:89	PRJNA280606	SRR3177751	9334	398
VANC/85/UBC/2	PRJNA280606	SRR3177745	9286	446
VANC/87/UBC/23	PRJNA280606	SRR3177753	9267	465
VANC/86/UBC/3	PRJNA280606	SRR3177750	9261	472
VANC/87/UBC/22	PRJNA280606	SRR3177752	9261	472
VANC/93/UBC/39	PRJNA280606	SRR3177990	9258	475
VANC/92/UBC/107	PRJNA280606	SRR3177950	9256	477
SRR1957168	PRJNA280606	SRR1957168	9249	485
VANC/90/UBC/57	PRJNA280606	SRR3177900	9230	505
VANC/90/UBC/55	PRJNA280606	SRR3177873	8044	1687
SRR1957175	PRJNA280606	SRR1957175	9501	262
ATCC30888:13	PRJNA280606	SRR3177738	9532	231
ATCC50830:120_3	PRJNA280606	SRR3177739	9498	265
HAMILTON7/75	PRJNA280606	SRR3177740	9438	325
HAMILTON84/76	PRJNA280606	SRR3177741	9464	299

## Sheet: Assemblage B
Table S4: Liftoff gene prediction statistics for MaSuRCA genome assemblies generated in this study for the Canadian Assemblage B Giardia isolates
Isolate Name	Project	SRR ID	Number of predicted genes	Number of unmapped genes
SRR1957167	PRJNA280606	SRR1957167	4408	136
SRR1957170	PRJNA280606	SRR1957170	4514	28
SRR1957171	PRJNA280606	SRR1957171	4513	29
SRR1957172	PRJNA280606	SRR1957172	4513	29
SRR1957173	PRJNA280606	SRR1957173	4512	31
SRR1957176	PRJNA280606	SRR1957176	4514	28
SRR1957177	PRJNA280606	SRR1957177	4514	28
SRR1957178	PRJNA280606	SRR1957178	4510	33
VANC/90/UBC/56	PRJNA280606	SRR2158266	4505	37
VANC/90/UBC/53	PRJNA280606	SRR2168393	4512	30
VANC/85/UBC/9	PRJNA280606	SRR3177748	4508	34
VANC/87/UBC/25	PRJNA280606	SRR3177754	4508	35
VANC/87/UBC/26	PRJNA280606	SRR3177755	4507	35
VANC/87/UBC/8	PRJNA280606	SRR3177763	3691	854
VANC/89/UBC/48	PRJNA280606	SRR3177816	4512	31
VANC/89/UBC/59	PRJNA280606	SRR3177826	4511	30
VANC/90/UBC/47	PRJNA280606	SRR3177835	4513	29
VANC/90/UBC/50_2	PRJNA280606	SRR3177841	4509	33
VANC/90/UBC/51	PRJNA280606	SRR3177858	4512	31
VANC/90/UBC/54	PRJNA280606	SRR3177862	4498	45
VANC/90/UBC/58	PRJNA280606	SRR3177903	4508	35
VANC/90/UBC/61	PRJNA280606	SRR3177917	4510	32
VANC/90/UBC/63	PRJNA280606	SRR3177926	4530	13
VANC/91/UBC/65	PRJNA280606	SRR3177928	4527	15
VANC/91/UBC/67	PRJNA280606	SRR3177929	4503	40
VANC/91/UBC/68_1	PRJNA280606	SRR3177930	4510	33
VANC/91/UBC/68_2	PRJNA280606	SRR3177931	4500	43
VANC/91/UBC/69	PRJNA280606	SRR3177933	4509	33
VANC/91/UBC/72	PRJNA280606	SRR3177934	4509	34
VANC/91/UBC/74	PRJNA280606	SRR3177936	4510	33
VANC/91/UBC/85	PRJNA280606	SRR3177937	4508	35
VANC/92/UBC/102	PRJNA280606	SRR3177947	4505	38
VANC/92/UBC/103	PRJNA280606	SRR3177948	4511	31
VANC/92/UBC/84	PRJNA280606	SRR3177952	4512	30
VANC/92/UBC/98	PRJNA280606	SRR3177955	4510	32
VANC/92/UBC/99	PRJNA280606	SRR3177962	4480	63
VANC/93/UBC/105	PRJNA280606	SRR3177974	4514	29
VANC/94/UBC/122	PRJNA280606	SRR3178008	4456	87
VANC/94/UBC/124	PRJNA280606	SRR3178009	4507	36
VANC/94/UBC/125	PRJNA280606	SRR3178011	4492	51
VANC/96/UBC/127	PRJNA280606	SRR3178013	4490	53
VANC/96/UBC/128	PRJNA280606	SRR3178014	4516	26
VANC/96/UBC/129	PRJNA280606	SRR3178015	4488	54
VANC/87/UBC/27	PRJNA280606	SRR3177757	4519	23
VANC/93/UBC/106	PRJNA280606	SRR3177978	4509	33
VANC/94/UBC/121	PRJNA280606	SRR3178007	4307	237
VANC/96/UBC/126	PRJNA280606	SRR3178012	4372	171
