# Supplementary material for: Genomic survey maps differences in the molecular complement of vesicle formation machinery between Giardia intestinalis assemblages
Source: PLoS Negl Trop Dis. 2023 Dec 18;17(12):e0011837. doi: 10.1371/journal.pntd.0011837 (PMC10758263; doi:10.1371/journal.pntd.0011837)
Supplement: S5 Table — (XLSX) [file pntd.0011837.s009.xlsx]

## Sheet: ESCRTs
Table S5: Analyses of the ESCRT proteins in the Canadian Giardia Genomes based on Liftoff predictions
Assemblage A assembly	Scaffold Locus	Annotation	Mapped AWB ORF	Unmapped ORFs
SRR1957168	jcf7180000013820	VPS22	GL50803_90710
	jcf7180000013780	VPS25	GL50803_8329
	jcf7180000013743	VPS36A	GL50803_11566
	jcf7180000012906	VPS36B	GL50803_7422
	jcf7180000013585	VPS36C	GL50803_12867
	jcf7180000013634	VPS24A	GL50803_29327
	jcf7180000013813	VPS24B	GL50803_7843
	jcf7180000013748	VPS24L	GL50803_7323
	jcf7180000013752	VPS20L	GL50803_10299
	jcf7180000013643	CHMP7	GL50803_7524
	jcf7180000013783	VPS4A	GL50803_101906
	jcf7180000013709	VPS4B	GL50803_16795
	jcf7180000013789	VPS4C	GL50803_15469
	jcf7180000013789	VPS46A	GL50803_15472
	jcf7180000013831	VPS46B	GL50803_24947
	jcf7180000013796	Ist1	GL50803_11129
	jcf7180000013723	VPS31A	GL50803_7031
	jcf7180000013752	VPS31B	GL50803_6464
	jcf7180000012932	VPS31C	GL50803_103709
SRR1957169	jcf7180000004016	VPS22	GL50803_90710
	jcf7180000004004	VPS25	GL50803_8329
	jcf7180000004013	VPS36A	GL50803_11566
	jcf7180000004031	VPS36B	GL50803_7422
	jcf7180000004700	VPS36C	GL50803_12867
	jcf7180000004627	VPS24A	GL50803_29327
	jcf7180000004051	VPS24B	GL50803_7843
	jcf7180000004665	VPS24L	GL50803_7323
	jcf7180000004531	VPS20L	GL50803_10299
	jcf7180000004023	CHMP7	GL50803_7524
	jcf7180000004554	VPS4A	GL50803_101906
	jcf7180000004618	VPS4B	GL50803_16795
	jcf7180000004652	VPS4C	GL50803_15469
	jcf7180000004652	VPS46A	GL50803_15472
	jcf7180000004539	VPS46B	GL50803_24947
	jcf7180000004689	Ist1	GL50803_11129
	jcf7180000004711	VPS31A	GL50803_7031
	jcf7180000004014	VPS31B	GL50803_6464
	jcf7180000004532	VPS31C	GL50803_103709
SRR1957174	jcf7180000013246	VPS22	GL50803_90710
	jcf7180000013304	VPS25	GL50803_8329
	jcf7180000013017	VPS36A	GL50803_11566
	jcf7180000013193	VPS36B	GL50803_7422
	jcf7180000013471	VPS36C	GL50803_12867
	jcf7180000013212	VPS24A	GL50803_29327
	jcf7180000013020	VPS24B	GL50803_7843
	jcf7180000013146	VPS24L	GL50803_7323
	jcf7180000013386	VPS20L	GL50803_10299
	jcf7180000013207	CHMP7	GL50803_7524
	jcf7180000013333	VPS4A	GL50803_101906
	jcf7180000013305	VPS4B	GL50803_16795
	jcf7180000013267	VPS4C	GL50803_15469
	jcf7180000013267	VPS46A	GL50803_15472
	jcf7180000013111	VPS46B	GL50803_24947
	jcf7180000013254	Ist1	GL50803_11129
	jcf7180000013074	VPS31A	GL50803_7031
	jcf7180000013446	VPS31B	GL50803_6464
	jcf7180000013390	VPS31C	GL50803_103709
SRR1957175	jcf7180000003660	VPS22	GL50803_90710
	jcf7180000004231	VPS25	GL50803_8329
	jcf7180000004092	VPS36A	GL50803_11566
	jcf7180000004111	VPS36B	GL50803_7422
	jcf7180000003674	VPS36C	GL50803_12867
	jcf7180000004096	VPS24A	GL50803_29327
	jcf7180000004124	VPS24B	GL50803_7843
	jcf7180000004203	VPS24L	GL50803_7323
	jcf7180000004185	VPS20L	GL50803_10299
	jcf7180000003693	CHMP7	GL50803_7524
	jcf7180000004119	VPS4A	GL50803_101906
	jcf7180000003690	VPS4B	GL50803_16795
	jcf7180000004172	VPS4C	GL50803_15469
	jcf7180000004172	VPS46A	GL50803_15472
	jcf7180000004241	VPS46B	GL50803_24947
	jcf7180000004187	Ist1	GL50803_11129
	jcf7180000004236	VPS31A	GL50803_7031
	jcf7180000004185	VPS31B	GL50803_6464
	jcf7180000003696	VPS31C	GL50803_103709
SRR3177738	jcf7180000028516	VPS22	GL50803_90710
	jcf7180000029582	VPS25	GL50803_8329
	jcf7180000029638	VPS36A	GL50803_11566
	jcf7180000029587	VPS36B	GL50803_7422
	jcf7180000029597	VPS36C	GL50803_12867
	jcf7180000029587	VPS24A	GL50803_29327
	jcf7180000029545	VPS24B	GL50803_7843
	jcf7180000029625	VPS24L	GL50803_7323
	jcf7180000029403	VPS20L	GL50803_10299
	jcf7180000029513	CHMP7	GL50803_7524
	jcf7180000029608	VPS4A	GL50803_101906
	jcf7180000029439	VPS4B	GL50803_16795
	jcf7180000029606	VPS4C	GL50803_15469
	jcf7180000029606	VPS46A	GL50803_15472
	jcf7180000029527	VPS46B	GL50803_24947
	jcf7180000029601	Ist1	GL50803_11129
	jcf7180000029589	VPS31A	GL50803_7031
	jcf7180000029403	VPS31B	GL50803_6464
	jcf7180000029577	VPS31C	GL50803_103709
SRR3177739	jcf7180000004758	VPS22	GL50803_90710
	jcf7180000004201	VPS25	GL50803_8329
	jcf7180000004800	VPS36A	GL50803_11566
	jcf7180000004807	VPS36B	GL50803_7422
	jcf7180000004674	VPS36C	GL50803_12867
	jcf7180000004189	VPS24A	GL50803_29327
	jcf7180000004796	VPS24B	GL50803_7843
	jcf7180000004184	VPS24L	GL50803_7323
	jcf7180000004839	VPS20L	GL50803_10299
	jcf7180000004805	CHMP7	GL50803_7524
	jcf7180000004789	VPS4A	GL50803_101906
	jcf7180000004214	VPS4B	GL50803_16795
	jcf7180000004808	VPS4C	GL50803_15469
	jcf7180000004808	VPS46A	GL50803_15472
	jcf7180000004762	VPS46B	GL50803_24947
	jcf7180000004293	Ist1	GL50803_11129
	jcf7180000004673	VPS31A	GL50803_7031
	jcf7180000004839	VPS31B	GL50803_6464
	jcf7180000004801	VPS31C	GL50803_103709
SRR3177740	jcf7180000008510	VPS22	GL50803_90710
	jcf7180000007822	VPS25	GL50803_8329
	jcf7180000008644	VPS36A	GL50803_11566
	jcf7180000008649	VPS36B	GL50803_7422
	jcf7180000008628	VPS36C	GL50803_12867
	jcf7180000008649	VPS24A	GL50803_29327
	jcf7180000008596	VPS24B	GL50803_7843
	jcf7180000008482	VPS24L	GL50803_7323
	jcf7180000007909	VPS20L	GL50803_10299
	jcf7180000008566	CHMP7	GL50803_7524
	jcf7180000008629	VPS4A	GL50803_101906
	jcf7180000008588	VPS4B	GL50803_16795
	jcf7180000008605	VPS4C	GL50803_15469
	jcf7180000008605	VPS46A	GL50803_15472
	jcf7180000008524	VPS46B	GL50803_24947
	jcf7180000008668	Ist1	GL50803_11129
	jcf7180000008616	VPS31A	GL50803_7031
	jcf7180000008610	VPS31B	GL50803_6464
	jcf7180000008653	VPS31C	GL50803_103709
SRR3177741	jcf7180000009129	VPS22	GL50803_90710
	jcf7180000009106	VPS25	GL50803_8329
	jcf7180000009109	VPS36A	GL50803_11566
	jcf7180000009167	VPS36B	GL50803_7422
	jcf7180000009206	VPS36C	GL50803_12867
	jcf7180000009167	VPS24A	GL50803_29327
	jcf7180000009173	VPS24B	GL50803_7843
	jcf7180000009211	VPS24L	GL50803_7323
	jcf7180000009219	VPS20L	GL50803_10299
	jcf7180000008462	CHMP7	GL50803_7524
	jcf7180000009218	VPS4A	GL50803_101906
	jcf7180000009121	VPS4B	GL50803_16795
	jcf7180000009225	VPS4C	GL50803_15469
	jcf7180000009225	VPS46A	GL50803_15472
	jcf7180000009197	VPS46B	GL50803_24947
	jcf7180000008470	Ist1	GL50803_11129
	jcf7180000009236	VPS31A	GL50803_7031
	jcf7180000009219	VPS31B	GL50803_6464
	jcf7180000009122	VPS31C	GL50803_103709
SRR3177742	jcf7180000007440	VPS22	GL50803_90710
	jcf7180000008076	VPS25	GL50803_8329
	jcf7180000007442	VPS36A	GL50803_11566
	jcf7180000008006	VPS36B	GL50803_7422
	jcf7180000008030	VPS36C	GL50803_12867
	jcf7180000008060	VPS24A	GL50803_29327
	jcf7180000007471	VPS24B	GL50803_7843
	jcf7180000008068	VPS24L	GL50803_7323
	jcf7180000008080	VPS20L	GL50803_10299
	jcf7180000007451	CHMP7	GL50803_7524
	jcf7180000008070	VPS4A	GL50803_101906
	jcf7180000008015	VPS4B	GL50803_16795
	jcf7180000007441	VPS4C	GL50803_15469
	jcf7180000007441	VPS46A	GL50803_15472
	jcf7180000007980	VPS46B	GL50803_24947
	jcf7180000007497	Ist1	GL50803_11129
	jcf7180000008001	VPS31A	GL50803_7031
	jcf7180000008080	VPS31B	GL50803_6464
	jcf7180000008078	VPS31C	GL50803_103709
SRR3177743	jcf7180000018089	VPS22	GL50803_90710
	jcf7180000018075	VPS25	GL50803_8329
	jcf7180000018202	VPS36A	GL50803_11566
	jcf7180000018150	VPS36B	GL50803_7422
	jcf7180000018020	VPS36C	GL50803_12867
	jcf7180000018027	VPS24A	GL50803_29327
	jcf7180000017591	VPS24B	GL50803_7843
	jcf7180000018158	VPS24L	GL50803_7323
	jcf7180000018180	VPS20L	GL50803_10299
	jcf7180000018208	CHMP7	GL50803_7524
	jcf7180000018136	VPS4A	GL50803_101906
	jcf7180000018072	VPS4B	GL50803_16795
	jcf7180000018192	VPS4C	GL50803_15469
	jcf7180000018192	VPS46A	GL50803_15472
	jcf7180000018028	VPS46B	GL50803_24947
	jcf7180000018132	Ist1	GL50803_11129
	jcf7180000018033	VPS31A	GL50803_7031
	jcf7180000018180	VPS31B	GL50803_6464
	jcf7180000018036	VPS31C	GL50803_103709
SRR3177744	jcf7180000007485	VPS22	GL50803_90710
	jcf7180000008121	VPS25	GL50803_8329
	jcf7180000008097	VPS36A	GL50803_11566
	jcf7180000008108	VPS36B	GL50803_7422
	jcf7180000008062	VPS36C	GL50803_12867
	jcf7180000008108	VPS24A	GL50803_29327
	jcf7180000008082	VPS24B	GL50803_7843
	jcf7180000008127	VPS24L	GL50803_7323
	jcf7180000008105	VPS20L	GL50803_10299
	jcf7180000008087	CHMP7	GL50803_7524
	jcf7180000008114	VPS4A	GL50803_101906
	jcf7180000008090	VPS4B	GL50803_16795
	jcf7180000007487	VPS4C	GL50803_15469
	jcf7180000007487	VPS46A	GL50803_15472
	jcf7180000007490	VPS46B	GL50803_24947
	jcf7180000007573	Ist1	GL50803_11129
	jcf7180000008123	VPS31A	GL50803_7031
	jcf7180000008105	VPS31B	GL50803_6464
	jcf7180000007526	VPS31C	GL50803_103709
SRR3177745	jcf7180000024671	VPS22	GL50803_90710
	jcf7180000024720	VPS25	GL50803_8329
	jcf7180000024549	VPS36A	GL50803_11566
	jcf7180000024650	VPS36B	GL50803_7422
	jcf7180000024713	VPS36C	GL50803_12867
	jcf7180000024550	VPS24A	GL50803_29327
	jcf7180000024692	VPS24B	GL50803_7843
	jcf7180000024696	VPS24L	GL50803_7323
	jcf7180000024726	VPS20L	GL50803_10299
	jcf7180000024610	CHMP7	GL50803_7524
	jcf7180000024751	VPS4A	GL50803_101906
	jcf7180000024654	VPS4B	GL50803_16795
	jcf7180000024620	VPS4C	GL50803_15469
	jcf7180000024620	VPS46A	GL50803_15472
	jcf7180000024671	VPS46B	GL50803_24947
	jcf7180000024665	Ist1	GL50803_11129
	jcf7180000024660	VPS31A	GL50803_7031
	jcf7180000024708	VPS31B	GL50803_6464
	jcf7180000023910	VPS31C	GL50803_103709
SRR3177746	jcf7180000043335	VPS22	GL50803_90710
	jcf7180000044605	VPS25	GL50803_8329
	jcf7180000044741	VPS36A	GL50803_11566
	jcf7180000044718	VPS36B	GL50803_7422
	jcf7180000044759	VPS36C	GL50803_12867
	jcf7180000044718	VPS24A	GL50803_29327
	jcf7180000044758	VPS24B	GL50803_7843
	jcf7180000044770	VPS24L	GL50803_7323
	jcf7180000044583	VPS20L	GL50803_10299
	jcf7180000043331	CHMP7	GL50803_7524
	jcf7180000043345	VPS4A	GL50803_101906
	jcf7180000044663	VPS4B	GL50803_16795
	jcf7180000044781	VPS4C	GL50803_15469
	jcf7180000044781	VPS46A	GL50803_15472
	jcf7180000044749	VPS46B	GL50803_24947
	jcf7180000044766	Ist1	GL50803_11129
	jcf7180000044756	VPS31A	GL50803_7031
	jcf7180000044583	VPS31B	GL50803_6464
	jcf7180000044786	VPS31C	GL50803_103709
SRR3177747	jcf7180000043762	VPS22	GL50803_90710
	jcf7180000043948	VPS25	GL50803_8329
	jcf7180000043907	VPS36A	GL50803_11566
	jcf7180000043949	VPS36B	GL50803_7422
	jcf7180000043826	VPS36C	GL50803_12867
	jcf7180000043949	VPS24A	GL50803_29327
	jcf7180000043966	VPS24B	GL50803_7843
	jcf7180000043759	VPS24L	GL50803_7323
	jcf7180000043816	VPS20L	GL50803_10299
	jcf7180000043978	CHMP7	GL50803_7524
	jcf7180000043574	VPS4A	GL50803_101906
	jcf7180000043515	VPS4B	GL50803_16795
	jcf7180000043522	VPS4C	GL50803_15469
	jcf7180000043522	VPS46A	GL50803_15472
	jcf7180000043688	VPS46B	GL50803_24947
	jcf7180000043832	Ist1	GL50803_11129
	jcf7180000043845	VPS31A	GL50803_7031
	jcf7180000043816	VPS31B	GL50803_6464
	jcf7180000043914	VPS31C	GL50803_103709
SRR3177750	jcf7180000003268	VPS22	GL50803_90710
	jcf7180000003138	VPS25	GL50803_8329
	jcf7180000003189	VPS36A	GL50803_11566
	jcf7180000003265	VPS36B	GL50803_7422
	jcf7180000003289	VPS36C	GL50803_12867
	jcf7180000002828	VPS24A	GL50803_29327
	jcf7180000003287	VPS24B	GL50803_7843
	jcf7180000003244	VPS24L	GL50803_7323
	jcf7180000003253	VPS20L	GL50803_10299
	jcf7180000003282	CHMP7	GL50803_7524
	jcf7180000002837	VPS4A	GL50803_101906
	jcf7180000002823	VPS4B	GL50803_16795
	jcf7180000003208	VPS4C	GL50803_15469
	jcf7180000003208	VPS46A	GL50803_15472
	jcf7180000003259	VPS46B	GL50803_24947
	jcf7180000003178	Ist1	GL50803_11129
	jcf7180000003231	VPS31A	GL50803_7031
	jcf7180000003200	VPS31B	GL50803_6464
	jcf7180000002857	VPS31C	GL50803_103709
SRR3177751	jcf7180000018276	VPS22	GL50803_90710
	jcf7180000018114	VPS25	GL50803_8329
	jcf7180000018134	VPS36A	GL50803_11566
	jcf7180000018052	VPS36B	GL50803_7422
	jcf7180000017175	VPS36C	GL50803_12867
	jcf7180000018187	VPS24A	GL50803_29327
	jcf7180000018282	VPS24B	GL50803_7843
	jcf7180000018072	VPS24L	GL50803_7323
	jcf7180000018275	VPS20L	GL50803_10299
	jcf7180000018192	CHMP7	GL50803_7524
	jcf7180000018248	VPS4A	GL50803_101906
	jcf7180000018054	VPS4B	GL50803_16795
	jcf7180000018035	VPS4C	GL50803_15469
	jcf7180000018035	VPS46A	GL50803_15472
	jcf7180000018121	VPS46B	GL50803_24947
	jcf7180000018219	Ist1	GL50803_11129
	jcf7180000018137	VPS31A	GL50803_7031
	jcf7180000018275	VPS31B	GL50803_6464
	jcf7180000018148	VPS31C	GL50803_103709
SRR3177752	jcf7180000008074	VPS22	GL50803_90710
	jcf7180000008011	VPS25	GL50803_8329
	jcf7180000008110	VPS36A	GL50803_11566
	jcf7180000008061	VPS36B	GL50803_7422
	jcf7180000008076	VPS36C	GL50803_12867
	jcf7180000008061	VPS24A	GL50803_29327
	jcf7180000008047	VPS24B	GL50803_7843
	jcf7180000008054	VPS24L	GL50803_7323
	jcf7180000008068	VPS20L	GL50803_10299
	jcf7180000008101	CHMP7	GL50803_7524
	jcf7180000008116	VPS4A	GL50803_101906
	jcf7180000007390	VPS4B	GL50803_16795
	jcf7180000007392	VPS4C	GL50803_15469
	jcf7180000007392	VPS46A	GL50803_15472
	jcf7180000008037	VPS46B	GL50803_24947
	jcf7180000008040	Ist1	GL50803_11129
	jcf7180000007989	VPS31A	GL50803_7031
	jcf7180000008068	VPS31B	GL50803_6464
	jcf7180000008014	VPS31C	GL50803_103709
SRR3177753	jcf7180000028952	VPS22	GL50803_90710
	jcf7180000029008	VPS25	GL50803_8329
	jcf7180000028853	VPS36A	GL50803_11566
	jcf7180000028851	VPS36B	GL50803_7422
	jcf7180000029036	VPS36C	GL50803_12867
	jcf7180000028872	VPS24A	GL50803_29327
	jcf7180000029028	VPS24B	GL50803_7843
	jcf7180000029001	VPS24L	GL50803_7323
	jcf7180000029021	VPS20L	GL50803_10299
	jcf7180000029077	CHMP7	GL50803_7524
	jcf7180000028848	VPS4A	GL50803_101906
	jcf7180000028742	VPS4B	GL50803_16795
	jcf7180000028871	VPS4C	GL50803_15469
	jcf7180000028871	VPS46A	GL50803_15472
	jcf7180000029077	VPS46B	GL50803_24947
	jcf7180000029006	Ist1	GL50803_11129
	jcf7180000029015	VPS31A	GL50803_7031
	jcf7180000029021	VPS31B	GL50803_6464
	jcf7180000029012	VPS31C	GL50803_103709
SRR3177759	jcf7180000006129	VPS22	GL50803_90710
	jcf7180000005035	VPS25	GL50803_8329
	jcf7180000006358	VPS36A	GL50803_11566
	jcf7180000006123	VPS36B	GL50803_7422
	jcf7180000006312	VPS36C	GL50803_12867
	jcf7180000006344	VPS24A	GL50803_29327
	jcf7180000005009	VPS24B	GL50803_7843
	jcf7180000006399	VPS24L	GL50803_7323
	jcf7180000006261	VPS20L	GL50803_10299
	jcf7180000006382	CHMP7	GL50803_7524
	jcf7180000006313	VPS4A	GL50803_101906
	jcf7180000006135	VPS4B	GL50803_16795
	jcf7180000006331	VPS4C	GL50803_15469
	jcf7180000006331	VPS46A	GL50803_15472
	jcf7180000006286	VPS46B	GL50803_24947
	jcf7180000006311	Ist1	GL50803_11129
	jcf7180000006362	VPS31A	GL50803_7031
	jcf7180000006239	VPS31B	GL50803_6464
	jcf7180000006335	VPS31C	GL50803_103709
SRR3177760	jcf7180000004275	VPS22	GL50803_90710
	jcf7180000004240	VPS25	GL50803_8329
	jcf7180000004245	VPS36A	GL50803_11566
	jcf7180000004344	VPS36B	GL50803_7422
	jcf7180000004405	VPS36C	GL50803_12867
	jcf7180000004344	VPS24A	GL50803_29327
	jcf7180000004399	VPS24B	GL50803_7843
	jcf7180000003864	VPS24L	GL50803_7323
	jcf7180000004365	VPS20L	GL50803_10299
	jcf7180000003847	CHMP7	GL50803_7524
	jcf7180000004297	VPS4A	GL50803_101906
	jcf7180000004263	VPS4B	GL50803_16795
	jcf7180000003807	VPS4C	GL50803_15469
	jcf7180000003807	VPS46A	GL50803_15472
	jcf7180000004304	VPS46B	GL50803_24947
	jcf7180000003898	Ist1	GL50803_11129
	jcf7180000004379	VPS31A	GL50803_7031
	jcf7180000004365	VPS31B	GL50803_6464
	jcf7180000003888	VPS31C	GL50803_103709
SRR3177765	jcf7180000021743	VPS22	GL50803_90710
	jcf7180000020488	VPS25	GL50803_8329
	jcf7180000021775	VPS36A	GL50803_11566
	jcf7180000021740	VPS36B	GL50803_7422
	jcf7180000021673	VPS36C	GL50803_12867
	jcf7180000021740	VPS24A	GL50803_29327
	jcf7180000021551	VPS24B	GL50803_7843
	jcf7180000021711	VPS24L	GL50803_7323
	jcf7180000021571	VPS20L	GL50803_10299
	jcf7180000021644	CHMP7	GL50803_7524
	jcf7180000021735	VPS4A	GL50803_101906
	jcf7180000021793	VPS4B	GL50803_16795
	jcf7180000021760	VPS4C	GL50803_15469
	jcf7180000021760	VPS46A	GL50803_15472
	jcf7180000021753	VPS46B	GL50803_24947
	jcf7180000020497	Ist1	GL50803_11129
	jcf7180000021734	VPS31A	GL50803_7031
	jcf7180000021810	VPS31B	GL50803_6464
	jcf7180000021552	VPS31C	GL50803_103709
SRR3177768	jcf7180000004917	VPS22	GL50803_90710
	jcf7180000004939	VPS25	GL50803_8329
	jcf7180000004920	VPS36A	GL50803_11566
	jcf7180000004876	VPS36B	GL50803_7422
	jcf7180000004847	VPS36C	GL50803_12867
	jcf7180000004890	VPS24A	GL50803_29327
	jcf7180000004912	VPS24B	GL50803_7843
	jcf7180000004733	VPS24L	GL50803_7323
	jcf7180000004867	VPS20L	GL50803_10299
	jcf7180000004906	CHMP7	GL50803_7524
	jcf7180000004899	VPS4A	GL50803_101906
	jcf7180000004057	VPS4B	GL50803_16795
	jcf7180000004104	VPS4C	GL50803_15469
	jcf7180000004104	VPS46A	GL50803_15472
	jcf7180000004804	VPS46B	GL50803_24947
	jcf7180000004836	Ist1	GL50803_11129
	jcf7180000004865	VPS31A	GL50803_7031
	jcf7180000004913	VPS31B	GL50803_6464
	jcf7180000004909	VPS31C	GL50803_103709
SRR3177775	jcf7180000010585	VPS22	GL50803_90710
	jcf7180000010590	VPS25	GL50803_8329
	jcf7180000011076	VPS36A	GL50803_11566
	jcf7180000011142	VPS36B	GL50803_7422
	jcf7180000011238	VPS36C	GL50803_12867
	jcf7180000011173	VPS24A	GL50803_29327
	jcf7180000011195	VPS24B	GL50803_7843
	jcf7180000011249	VPS24L	GL50803_7323
	jcf7180000011180	VPS20L	GL50803_10299
	jcf7180000011257	CHMP7	GL50803_7524
	jcf7180000011206	VPS4A	GL50803_101906
	jcf7180000011273	VPS4B	GL50803_16795
	jcf7180000010576	VPS4C	GL50803_15469
	jcf7180000010576	VPS46A	GL50803_15472
	jcf7180000011279	VPS46B	GL50803_24947
	jcf7180000011250	Ist1	GL50803_11129
	jcf7180000011253	VPS31A	GL50803_7031
	jcf7180000011180	VPS31B	GL50803_6464
	jcf7180000011073	VPS31C	GL50803_103709
SRR3177790	jcf7180000008923	VPS22	GL50803_90710
	jcf7180000010819	VPS25	GL50803_8329
	jcf7180000010828	VPS36A	GL50803_11566
	jcf7180000010626	VPS36B	GL50803_7422
	jcf7180000010756	VPS36C	GL50803_12867
	jcf7180000010827	VPS24A	GL50803_29327
	jcf7180000010765	VPS24B	GL50803_7843
	jcf7180000010788	VPS24L	GL50803_7323
	jcf7180000010702	VPS20L	GL50803_10299
	jcf7180000008957	CHMP7	GL50803_7524
	jcf7180000010795	VPS4A	GL50803_101906
	jcf7180000010754	VPS4B	GL50803_16795
	jcf7180000010720	VPS4C	GL50803_15469
	jcf7180000010720	VPS46A	GL50803_15472
	jcf7180000010736	VPS46B	GL50803_24947
	jcf7180000010551	Ist1	GL50803_11129
	jcf7180000010789	VPS31A	GL50803_7031
	jcf7180000010842	VPS31B	GL50803_6464
	jcf7180000010693	VPS31C	GL50803_103709
SRR3177803	jcf7180000038414	VPS22	GL50803_90710
	jcf7180000038364	VPS25	GL50803_8329
	jcf7180000038436	VPS36A	GL50803_11566
	jcf7180000038366	VPS36B	GL50803_7422
	jcf7180000038342	VPS36C	GL50803_12867
	jcf7180000038366	VPS24A	GL50803_29327
	jcf7180000038349	VPS24B	GL50803_7843
	jcf7180000038429	VPS24L	GL50803_7323
	jcf7180000038407	VPS20L	GL50803_10299
	jcf7180000038374	CHMP7	GL50803_7524
	jcf7180000038238	VPS4A	GL50803_101906
	jcf7180000038381	VPS4B	GL50803_16795
	jcf7180000038315	VPS4C	GL50803_15469
	jcf7180000038315	VPS46A	GL50803_15472
	jcf7180000038374	VPS46B	GL50803_24947
	jcf7180000038239	Ist1	GL50803_11129
	jcf7180000038393	VPS31A	GL50803_7031
	jcf7180000038407	VPS31B	GL50803_6464
	jcf7180000038362	VPS31C	GL50803_103709
SRR3177805	jcf7180000005378	VPS22	GL50803_90710
	jcf7180000005491	VPS25	GL50803_8329
	jcf7180000005427	VPS36A	GL50803_11566
	jcf7180000005406	VPS36B	GL50803_7422
	jcf7180000005453	VPS36C	GL50803_12867
	jcf7180000005434	VPS24A	GL50803_29327
	jcf7180000004882	VPS24B	GL50803_7843
	jcf7180000005482	VPS24L	GL50803_7323
	jcf7180000005320	VPS20L	GL50803_10299
	jcf7180000004857	CHMP7	GL50803_7524
	jcf7180000005417	VPS4A	GL50803_101906
	jcf7180000005408	VPS4B	GL50803_16795
	jcf7180000004845	VPS4C	GL50803_15469
	jcf7180000004845	VPS46A	GL50803_15472
	jcf7180000005376	VPS46B	GL50803_24947
	jcf7180000004893	Ist1	GL50803_11129
	jcf7180000005409	VPS31A	GL50803_7031
	jcf7180000005464	VPS31B	GL50803_6464
	jcf7180000005479	VPS31C	GL50803_103709
SRR3177873	jcf7180000023563	VPS22	GL50803_90710
	jcf7180000023047	VPS25	GL50803_8329
	jcf7180000022907	VPS36A	GL50803_11566
	jcf7180000028342	VPS36B	GL50803_7422
	jcf7180000025631	VPS36C	GL50803_12867
	jcf7180000022769	VPS24A	GL50803_29327
	jcf7180000028340	VPS24B	GL50803_7843
	jcf7180000024826	VPS24L	GL50803_7323
	jcf7180000024737	VPS20L	GL50803_10299
	jcf7180000022446	CHMP7	GL50803_7524
	jcf7180000022452	VPS4A	GL50803_101906
	jcf7180000025948	VPS4B	GL50803_16795
	jcf7180000023810	VPS4C	GL50803_15469
	jcf7180000027758	VPS46A	GL50803_15472
	jcf7180000022432	VPS46B	GL50803_24947
	jcf7180000023149	Ist1	GL50803_11129
	jcf7180000022901	VPS31A	GL50803_7031
	jcf7180000022762	VPS31B	GL50803_6464
	jcf7180000028004	VPS31C	GL50803_103709
SRR3177890	jcf7180000012690	VPS22	GL50803_90710
	jcf7180000013534	VPS25	GL50803_8329
	jcf7180000013392	VPS36A	GL50803_11566
	jcf7180000013475	VPS36B	GL50803_7422
	jcf7180000013456	VPS36C	GL50803_12867
	jcf7180000013483	VPS24A	GL50803_29327
	jcf7180000013405	VPS24B	GL50803_7843
	jcf7180000012704	VPS24L	GL50803_7323
	jcf7180000013369	VPS20L	GL50803_10299
	jcf7180000012699	CHMP7	GL50803_7524
	jcf7180000013491	VPS4A	GL50803_101906
	jcf7180000013512	VPS4B	GL50803_16795
	jcf7180000013503	VPS4C	GL50803_15469
	jcf7180000013503	VPS46A	GL50803_15472
	jcf7180000013418	VPS46B	GL50803_24947
	jcf7180000013354	Ist1	GL50803_11129
	jcf7180000013484	VPS31A	GL50803_7031
	jcf7180000013500	VPS31B	GL50803_6464
	jcf7180000013477	VPS31C	GL50803_103709
SRR3177900	jcf7180000002906	VPS22	GL50803_90710
	jcf7180000002900	VPS25	GL50803_8329
	jcf7180000002942	VPS36A	GL50803_11566
	jcf7180000002340	VPS36B	GL50803_7422
	jcf7180000002812	VPS36C	GL50803_12867
	jcf7180000002360	VPS24A	GL50803_29327
	jcf7180000002821	VPS24B	GL50803_7843
	jcf7180000002911	VPS24L	GL50803_7323
	jcf7180000002348	VPS20L	GL50803_10299
	jcf7180000002819	CHMP7	GL50803_7524
	jcf7180000002771	VPS4A	GL50803_101906
	jcf7180000002382	VPS4B	GL50803_16795
	jcf7180000002879	VPS4C	GL50803_15469
	jcf7180000002879	VPS46A	GL50803_15472
	jcf7180000002880	VPS46B	GL50803_24947
	jcf7180000002921	Ist1	GL50803_11129
	jcf7180000002943	VPS31A	GL50803_7031
	jcf7180000002358	VPS31B	GL50803_6464
	jcf7180000002789	VPS31C	GL50803_103709
SRR3177919	jcf7180000007199	VPS22	GL50803_90710
	jcf7180000007225	VPS25	GL50803_8329
	jcf7180000007085	VPS36A	GL50803_11566
	jcf7180000007181	VPS36B	GL50803_7422
	jcf7180000006558	VPS36C	GL50803_12867
	jcf7180000007181	VPS24A	GL50803_29327
	jcf7180000007170	VPS24B	GL50803_7843
	jcf7180000007197	VPS24L	GL50803_7323
	jcf7180000007217	VPS20L	GL50803_10299
	jcf7180000007189	CHMP7	GL50803_7524
	jcf7180000007141	VPS4A	GL50803_101906
	jcf7180000007089	VPS4B	GL50803_16795
	jcf7180000006507	VPS4C	GL50803_15469
	jcf7180000006507	VPS46A	GL50803_15472
	jcf7180000007230	VPS46B	GL50803_24947
	jcf7180000006543	Ist1	GL50803_11129
	jcf7180000007228	VPS31A	GL50803_7031
	jcf7180000007224	VPS31B	GL50803_6464
	jcf7180000007198	VPS31C	GL50803_103709
SRR3177927	jcf7180000029846	VPS22	GL50803_90710
	jcf7180000029841	VPS25	GL50803_8329
	jcf7180000029914	VPS36A	GL50803_11566
	jcf7180000029161	VPS36B	GL50803_7422
	jcf7180000029298	VPS36C	GL50803_12867
	jcf7180000029100	VPS24A	GL50803_29327
	jcf7180000029900	VPS24B	GL50803_7843
	jcf7180000029122	VPS24L	GL50803_7323
	jcf7180000029733	VPS20L	GL50803_10299
	jcf7180000029109	CHMP7	GL50803_7524
	jcf7180000029876	VPS4A	GL50803_101906
	jcf7180000029851	VPS4B	GL50803_16795
	jcf7180000029874	VPS4C	GL50803_15469
	jcf7180000029874	VPS46A	GL50803_15472
	jcf7180000029763	VPS46B	GL50803_24947
	jcf7180000029846	Ist1	GL50803_11129
	jcf7180000029871	VPS31A	GL50803_7031
	jcf7180000029740	VPS31B	GL50803_6464
	jcf7180000029904	VPS31C	GL50803_103709
SRR3177932	jcf7180000004060	VPS22	GL50803_90710
	jcf7180000003979	VPS25	GL50803_8329
	jcf7180000004104	VPS36A	GL50803_11566
	jcf7180000003997	VPS36B	GL50803_7422
	jcf7180000004102	VPS36C	GL50803_12867
	jcf7180000003997	VPS24A	GL50803_29327
	jcf7180000004123	VPS24B	GL50803_7843
	jcf7180000004158	VPS24L	GL50803_7323
	jcf7180000004124	VPS20L	GL50803_10299
	jcf7180000003630	CHMP7	GL50803_7524
	jcf7180000004093	VPS4A	GL50803_101906
	jcf7180000004134	VPS4B	GL50803_16795
	jcf7180000004067	VPS4C	GL50803_15469
	jcf7180000004067	VPS46A	GL50803_15472
	jcf7180000004062	VPS46B	GL50803_24947
	jcf7180000004079	Ist1	GL50803_11129
	jcf7180000004150	VPS31A	GL50803_7031
	jcf7180000004124	VPS31B	GL50803_6464
	jcf7180000003675	VPS31C	GL50803_103709
SRR3177935	jcf7180000049714	VPS22	GL50803_90710
	jcf7180000049704	VPS25	GL50803_8329
	jcf7180000049831	VPS36A	GL50803_11566
	jcf7180000049854	VPS36B	GL50803_7422
	jcf7180000049711	VPS36C	GL50803_12867
	jcf7180000049891	VPS24A	GL50803_29327
	jcf7180000049720	VPS24B	GL50803_7843
	jcf7180000049960	VPS24L	GL50803_7323
	jcf7180000049850	VPS20L	GL50803_10299
	jcf7180000049706	CHMP7	GL50803_7524
	jcf7180000049888	VPS4A	GL50803_101906
	jcf7180000049935	VPS4B	GL50803_16795
	jcf7180000049831	VPS4C	GL50803_15469
	jcf7180000049831	VPS46A	GL50803_15472
	jcf7180000049801	VPS46B	GL50803_24947
	jcf7180000049861	Ist1	GL50803_11129
	jcf7180000049842	VPS31A	GL50803_7031
	jcf7180000049850	VPS31B	GL50803_6464
	jcf7180000049788	VPS31C	GL50803_103709
SRR3177946	jcf7180000008318	VPS22	GL50803_90710
	jcf7180000008933	VPS25	GL50803_8329
	jcf7180000008950	VPS36A	GL50803_11566
	jcf7180000008924	VPS36B	GL50803_7422
	jcf7180000008820	VPS36C	GL50803_12867
	jcf7180000008985	VPS24A	GL50803_29327
	jcf7180000008341	VPS24B	GL50803_7843
	jcf7180000008997	VPS24L	GL50803_7323
	jcf7180000008970	VPS20L	GL50803_10299
	jcf7180000008849	CHMP7	GL50803_7524
	jcf7180000008966	VPS4A	GL50803_101906
	jcf7180000008975	VPS4B	GL50803_16795
	jcf7180000008954	VPS4C	GL50803_15469
	jcf7180000008954	VPS46A	GL50803_15472
	jcf7180000008845	VPS46B	GL50803_24947
	jcf7180000008912	Ist1	GL50803_11129
	jcf7180000008338	VPS31A	GL50803_7031
	jcf7180000008970	VPS31B	GL50803_6464
	jcf7180000008363	VPS31C	GL50803_103709
SRR3177949	jcf7180000005503	VPS22	GL50803_90710
	jcf7180000005335	VPS25	GL50803_8329
	jcf7180000004833	VPS36A	GL50803_11566
	jcf7180000004854	VPS36B	GL50803_7422
	jcf7180000005447	VPS36C	GL50803_12867
	jcf7180000004816	VPS24A	GL50803_29327
	jcf7180000004888	VPS24B	GL50803_7843
	jcf7180000005477	VPS24L	GL50803_7323
	jcf7180000005497	VPS20L	GL50803_10299
	jcf7180000004827	CHMP7	GL50803_7524
	jcf7180000005445	VPS4A	GL50803_101906
	jcf7180000005441	VPS4B	GL50803_16795
	jcf7180000005433	VPS4C	GL50803_15469
	jcf7180000005433	VPS46A	GL50803_15472
	jcf7180000005339	VPS46B	GL50803_24947
	jcf7180000005482	Ist1	GL50803_11129
	jcf7180000005465	VPS31A	GL50803_7031
	jcf7180000005497	VPS31B	GL50803_6464
	jcf7180000005360	VPS31C	GL50803_103709
SRR3177950	jcf7180000029292	VPS22	GL50803_90710
	jcf7180000029267	VPS25	GL50803_8329
	jcf7180000029264	VPS36A	GL50803_11566
	jcf7180000029163	VPS36B	GL50803_7422
	jcf7180000029200	VPS36C	GL50803_12867
	jcf7180000029065	VPS24A	GL50803_29327
	jcf7180000029094	VPS24B	GL50803_7843
	jcf7180000028381	VPS24L	GL50803_7323
	jcf7180000029217	VPS20L	GL50803_10299
	jcf7180000029131	CHMP7	GL50803_7524
	jcf7180000028628	VPS4A	GL50803_101906
	jcf7180000029275	VPS4B	GL50803_16795
	jcf7180000029223	VPS4C	GL50803_15469
	jcf7180000029223	VPS46A	GL50803_15472
	jcf7180000029254	VPS46B	GL50803_24947
	jcf7180000029272	Ist1	GL50803_11129
	jcf7180000029215	VPS31A	GL50803_7031
	jcf7180000029217	VPS31B	GL50803_6464
	jcf7180000028256	VPS31C	GL50803_103709
SRR3177951	jcf7180000009301	VPS22	GL50803_90710
	jcf7180000009329	VPS25	GL50803_8329
	jcf7180000009303	VPS36A	GL50803_11566
	jcf7180000009210	VPS36B	GL50803_7422
	jcf7180000009318	VPS36C	GL50803_12867
	jcf7180000009284	VPS24A	GL50803_29327
	jcf7180000008567	VPS24B	GL50803_7843
	jcf7180000008578	VPS24L	GL50803_7323
	jcf7180000009187	VPS20L	GL50803_10299
	jcf7180000008632	CHMP7	GL50803_7524
	jcf7180000009286	VPS4A	GL50803_101906
	jcf7180000008545	VPS4B	GL50803_16795
	jcf7180000009313	VPS4C	GL50803_15469
	jcf7180000009313	VPS46A	GL50803_15472
	jcf7180000009186	VPS46B	GL50803_24947
	jcf7180000008595	Ist1	GL50803_11129
	jcf7180000009299	VPS31A	GL50803_7031
	jcf7180000009322	VPS31B	GL50803_6464
	jcf7180000009205	VPS31C	GL50803_103709
SRR3177990	jcf7180000015779	VPS22	GL50803_90710
	jcf7180000015936	VPS25	GL50803_8329
	jcf7180000015946	VPS36A	GL50803_11566
	jcf7180000015990	VPS36B	GL50803_7422
	jcf7180000015967	VPS36C	GL50803_12867
	jcf7180000015990	VPS24A	GL50803_29327
	jcf7180000016005	VPS24B	GL50803_7843
	jcf7180000015803	VPS24L	GL50803_7323
	jcf7180000016010	VPS20L	GL50803_10299
	jcf7180000015924	CHMP7	GL50803_7524
	jcf7180000015781	VPS4A	GL50803_101906
	jcf7180000015832	VPS4B	GL50803_16795
	jcf7180000015972	VPS4C	GL50803_15469
	jcf7180000015972	VPS46A	GL50803_15472
	jcf7180000015962	VPS46B	GL50803_24947
	jcf7180000015982	Ist1	GL50803_11129
	jcf7180000015984	VPS31A	GL50803_7031
	jcf7180000016010	VPS31B	GL50803_6464
	jcf7180000015898	VPS31C	GL50803_103709
SRR3178001	jcf7180000039944	VPS22	GL50803_90710
	jcf7180000039907	VPS25	GL50803_8329
	jcf7180000039917	VPS36A	GL50803_11566
	jcf7180000039962	VPS36B	GL50803_7422
	jcf7180000039975	VPS36C	GL50803_12867
	jcf7180000039962	VPS24A	GL50803_29327
	jcf7180000039918	VPS24B	GL50803_7843
	jcf7180000039981	VPS24L	GL50803_7323
	jcf7180000039937	VPS20L	GL50803_10299
	jcf7180000038566	CHMP7	GL50803_7524
	jcf7180000039936	VPS4A	GL50803_101906
	jcf7180000039922	VPS4B	GL50803_16795
	jcf7180000039935	VPS4C	GL50803_15469
	jcf7180000039935	VPS46A	GL50803_15472
	jcf7180000039840	VPS46B	GL50803_24947
	jcf7180000039944	Ist1	GL50803_11129
	jcf7180000039910	VPS31A	GL50803_7031
	jcf7180000039937	VPS31B	GL50803_6464
	jcf7180000039979	VPS31C	GL50803_103709
SRR3178010	jcf7180000009897	VPS22	GL50803_90710
	jcf7180000009299	VPS25	GL50803_8329
	jcf7180000009826	VPS36A	GL50803_11566
	jcf7180000009737	VPS36B	GL50803_7422
	jcf7180000009324	VPS36C	GL50803_12867
	jcf7180000009737	VPS24A	GL50803_29327
	jcf7180000009327	VPS24B	GL50803_7843
	jcf7180000009879	VPS24L	GL50803_7323
	jcf7180000009881	VPS20L	GL50803_10299
	jcf7180000009927	CHMP7	GL50803_7524
	jcf7180000009396	VPS4A	GL50803_101906
	jcf7180000009742	VPS4B	GL50803_16795
	jcf7180000009886	VPS4C	GL50803_15469
	jcf7180000009886	VPS46A	GL50803_15472
	jcf7180000009891	VPS46B	GL50803_24947
	jcf7180000009897	Ist1	GL50803_11129
	jcf7180000009909	VPS31A	GL50803_7031
	jcf7180000009900	VPS31B	GL50803_6464
	jcf7180000009298	VPS31C	GL50803_103709
SRR3178016	jcf7180000005102	VPS22	GL50803_90710
	jcf7180000005585	VPS25	GL50803_8329
	jcf7180000005546	VPS36A	GL50803_11566
	jcf7180000005545	VPS36B	GL50803_7422
	jcf7180000005532	VPS36C	GL50803_12867
	jcf7180000005438	VPS24A	GL50803_29327
	jcf7180000005467	VPS24B	GL50803_7843
	jcf7180000005123	VPS24L	GL50803_7323
	jcf7180000005610	VPS20L	GL50803_10299
	jcf7180000005621	CHMP7	GL50803_7524
	jcf7180000005583	VPS4A	GL50803_101906
	jcf7180000005568	VPS4B	GL50803_16795
	jcf7180000005574	VPS4C	GL50803_15469
	jcf7180000005574	VPS46A	GL50803_15472
	jcf7180000005563	VPS46B	GL50803_24947
	jcf7180000005155	Ist1	GL50803_11129
	jcf7180000005451	VPS31A	GL50803_7031
	jcf7180000005130	VPS31B	GL50803_6464
	jcf7180000005166	VPS31C	GL50803_103709
SRR3178017	jcf7180000005143	VPS22	GL50803_90710
	jcf7180000005281	VPS25	GL50803_8329
	jcf7180000005257	VPS36A	GL50803_11566
	jcf7180000005252	VPS36B	GL50803_7422
	jcf7180000005305	VPS36C	GL50803_12867
	jcf7180000004844	VPS24A	GL50803_29327
	jcf7180000004851	VPS24B	GL50803_7843
	jcf7180000005287	VPS24L	GL50803_7323
	jcf7180000005314	VPS20L	GL50803_10299
	jcf7180000005290	CHMP7	GL50803_7524
	jcf7180000005259	VPS4A	GL50803_101906
	jcf7180000005259	VPS4B	GL50803_16795
	jcf7180000004765	VPS4C	GL50803_15469
	jcf7180000004765	VPS46A	GL50803_15472
	jcf7180000004772	VPS46B	GL50803_24947
	jcf7180000004781	Ist1	GL50803_11129
	jcf7180000005308	VPS31A	GL50803_7031
	jcf7180000005243	VPS31B	GL50803_6464
	jcf7180000004780	VPS31C	GL50803_103709
SRR3178018	jcf7180000005801	VPS22	GL50803_90710
	jcf7180000005995	VPS25	GL50803_8329
	jcf7180000005391	VPS36A	GL50803_11566
	jcf7180000005928	VPS36B	GL50803_7422
	jcf7180000005798	VPS36C	GL50803_12867
	jcf7180000005928	VPS24A	GL50803_29327
	jcf7180000005957	VPS24B	GL50803_7843
	jcf7180000005931	VPS24L	GL50803_7323
	jcf7180000005954	VPS20L	GL50803_10299
	jcf7180000005368	CHMP7	GL50803_7524
	jcf7180000005915	VPS4A	GL50803_101906
	jcf7180000005925	VPS4B	GL50803_16795
	jcf7180000005946	VPS4C	GL50803_15469
	jcf7180000005946	VPS46A	GL50803_15472
	jcf7180000005828	VPS46B	GL50803_24947
	jcf7180000005396	Ist1	GL50803_11129
	jcf7180000006003	VPS31A	GL50803_7031
	jcf7180000005918	VPS31B	GL50803_6464
	jcf7180000005933	VPS31C	GL50803_103709
Assemblage B assembly	Scaffold Locus	Annotation	Mapped BGS ORF	Unmapped ORFs
SRR1957167	scf7180000002784	VPS22	GL50581_1402
	scf7180000002632	VPS25	GL50581_2588
	scf7180000002542	VPS36A	GL50581_2967
	scf7180000002778	VPS36B	GL50581_4045
	scf7180000002571	VPS36C	GL50581_3476
	scf7180000002853	VPS24A	GL50581_1231
	scf7180000002973	VPS24B	GL50581_1952
	scf7180000003115	VPS24L	GL50581_2651
	scf7180000002560	CHMP7	GL50581_994
	scf7180000003141	VPS4A	GL50581_3137
	scf7180000002641	VPS4B	GL50581_4266
	scf7180000002641	VPS46A	GL50581_4261
	scf7180000002559	VPS46B	GL50581_349
	scf7180000002614	VPS31	GL50581_2356
	scf7180000002657	VPS31	GL50581_3260
	scf7180000002777	VPS31	GL50581_2570
	scf7180000002660	VPS20L	GL50803_10299
	scf7180000002641	VPS4C	GL50803_15469
	scf7180000002781	IST1	GL50803_11129
SRR1957170	jcf7180000095387	VPS22	GL50581_1402
	jcf7180000095355	VPS25	GL50581_2588
	jcf7180000095402	VPS36A	GL50581_2967
	jcf7180000081948	VPS36B	GL50581_4045
	jcf7180000081890	VPS36C	GL50581_3476
	jcf7180000095293	VPS24A	GL50581_1231
	jcf7180000095274	VPS24B	GL50581_1952
	jcf7180000095423	VPS24L	GL50581_2651
	jcf7180000095180	CHMP7	GL50581_994
	jcf7180000095391	VPS4A	GL50581_3137
	jcf7180000095333	VPS4B	GL50581_4266
	jcf7180000095333	VPS46A	GL50581_4261
	jcf7180000095239	VPS46B	GL50581_349
	jcf7180000095170	VPS31	GL50581_2356
	jcf7180000095368	VPS31	GL50581_3260
	jcf7180000095408	VPS31	GL50581_2570
	jcf7180000095368	VPS20L	GL50803_10299
	jcf7180000095333	VPS4C	GL50803_15469
	jcf7180000095281	IST1	GL50803_11129
SRR1957171	jcf7180000014310	VPS22	GL50581_1402
	jcf7180000014313	VPS25	GL50581_2588
	jcf7180000014163	VPS36A	GL50581_2967
	jcf7180000014280	VPS36B	GL50581_4045
	jcf7180000014205	VPS36C	GL50581_3476
	jcf7180000014163	VPS24A	GL50581_1231
	jcf7180000014146	VPS24B	GL50581_1952
	jcf7180000014296	VPS24L	GL50581_2651
	jcf7180000014140	CHMP7	GL50581_994
	jcf7180000014226	VPS4A	GL50581_3137
	jcf7180000012913	VPS4B	GL50581_4266
	jcf7180000012913	VPS46A	GL50581_4261
	jcf7180000014297	VPS46B	GL50581_349
	jcf7180000014277	VPS31	GL50581_2356
	jcf7180000014134	VPS31	GL50581_3260
	jcf7180000014234	VPS31	GL50581_2570
	jcf7180000014134	VPS20L	GL50803_10299
	jcf7180000012994	IST1	GL50803_11129
SRR1957172	jcf7180000028927	VPS22	GL50581_1402
	jcf7180000029086	VPS25	GL50581_2588
	jcf7180000026570	VPS36A	GL50581_2967
	jcf7180000029126	VPS36B	GL50581_4045
	jcf7180000028925	VPS36C	GL50581_3476
	jcf7180000026570	VPS24A	GL50581_1231
	jcf7180000026609	VPS24B	GL50581_1952
	jcf7180000026606	VPS24L	GL50581_2651
	jcf7180000026574	CHMP7	GL50581_994
	jcf7180000029069	VPS4A	GL50581_3137
	jcf7180000028932	VPS4B	GL50581_4266
	jcf7180000028932	VPS46A	GL50581_4261
	jcf7180000028928	VPS46B	GL50581_349
	jcf7180000029108	VPS31	GL50581_2356
	jcf7180000029127	VPS31	GL50581_3260
	jcf7180000028943	VPS31	GL50581_2570
	jcf7180000029127	VPS20L	GL50803_10299
	jcf7180000028935	IST1	GL50803_11129
SRR1957173	jcf7180000017963	VPS22	GL50581_1402
	jcf7180000016891	VPS25	GL50581_2588
	jcf7180000017950	VPS36A	GL50581_2967
	jcf7180000016059	VPS36B	GL50581_4045
	jcf7180000016004	VPS36C	GL50581_3476
	jcf7180000016045	VPS24A	GL50581_1231
	jcf7180000017980	VPS24B	GL50581_1952
	jcf7180000017830	VPS24L	GL50581_2651
	jcf7180000017814	CHMP7	GL50581_994
	jcf7180000017967	VPS4A	GL50581_3137
	jcf7180000017952	VPS4B	GL50581_4266
	jcf7180000017952	VPS46A	GL50581_4261
	jcf7180000017981	VPS46B	GL50581_349
	jcf7180000017918	VPS31	GL50581_2356
	jcf7180000017805	VPS31	GL50581_3260
	jcf7180000017842	VPS31	GL50581_2570
	jcf7180000017805	VPS20L	GL50803_10299
	jcf7180000016099	IST1	GL50803_11129
SRR1957176	jcf7180000037684	VPS22	GL50581_1402
	jcf7180000037753	VPS25	GL50581_2588
	jcf7180000037698	VPS36A	GL50581_2967
	jcf7180000037703	VPS36B	GL50581_4045
	jcf7180000036306	VPS36C	GL50581_3476
	jcf7180000037646	VPS24A	GL50581_1231
	jcf7180000036419	VPS24B	GL50581_1952
	jcf7180000036301	VPS24L	GL50581_2651
	jcf7180000037526	CHMP7	GL50581_994
	jcf7180000036318	VPS4A	GL50581_3137
	jcf7180000037635	VPS4B	GL50581_4266
	jcf7180000037635	VPS46A	GL50581_4261
	jcf7180000037727	VPS46B	GL50581_349
	jcf7180000037642	VPS31	GL50581_2356
	jcf7180000037662	VPS31	GL50581_3260
	jcf7180000037564	VPS31	GL50581_2570
	jcf7180000037662	VPS20L	GL50803_10299
	jcf7180000037602	IST1	GL50803_11129
SRR1957177	jcf7180000036131	VPS22	GL50581_1402
	jcf7180000036169	VPS25	GL50581_2588
	jcf7180000036221	VPS36A	GL50581_2967
	jcf7180000036200	VPS36B	GL50581_4045
	jcf7180000036094	VPS36C	GL50581_3476
	jcf7180000036069	VPS24A	GL50581_1231
	jcf7180000036072	VPS24B	GL50581_1952
	jcf7180000036236	VPS24L	GL50581_2651
	jcf7180000036263	CHMP7	GL50581_994
	jcf7180000036145	VPS4A	GL50581_3137
	jcf7180000036060	VPS4B	GL50581_4266
	jcf7180000036060	VPS46A	GL50581_4261
	jcf7180000034974	VPS46B	GL50581_349
	jcf7180000036223	VPS31	GL50581_2356
	jcf7180000035238	VPS31	GL50581_3260
	jcf7180000036217	VPS31	GL50581_2570
	jcf7180000035238	VPS20L	GL50803_10299
	jcf7180000036220	IST1	GL50803_11129
SRR1957178	jcf7180000005551	VPS22	GL50581_1402
	jcf7180000005729	VPS25	GL50581_2588
	jcf7180000005523	VPS36A	GL50581_2967
	jcf7180000005148	VPS36B	GL50581_4045
	jcf7180000005164	VPS36C	GL50581_3476
	jcf7180000005526	VPS24A	GL50581_1231
	jcf7180000005174	VPS24B	GL50581_1952
	jcf7180000005562	VPS24L	GL50581_2651
	jcf7180000005124	CHMP7	GL50581_994
	jcf7180000005621	VPS4A	GL50581_3137
	jcf7180000005617	VPS4B	GL50581_4266
	jcf7180000005617	VPS46A	GL50581_4261
	jcf7180000005533	VPS46B	GL50581_349
	jcf7180000005530	VPS31	GL50581_2356
	jcf7180000005613	VPS31	GL50581_3260
	jcf7180000005527	VPS31	GL50581_2570
	jcf7180000005613	VPS20L	GL50803_10299
	jcf7180000005151	IST1	GL50803_11129
SRR2158266	jcf7180000006586	VPS22	GL50581_1402
	jcf7180000006468	VPS25	GL50581_2588
	jcf7180000006599	VPS36A	GL50581_2967
	jcf7180000005761	VPS36B	GL50581_4045
	jcf7180000006504	VPS36C	GL50581_3476
	jcf7180000006439	VPS24A	GL50581_1231
	jcf7180000005905	VPS24B	GL50581_1952
	jcf7180000006447	VPS24L	GL50581_2651
	jcf7180000006457	CHMP7	GL50581_994
	jcf7180000006621	VPS4A	GL50581_3137
	jcf7180000005687	VPS4B	GL50581_4266
	jcf7180000005687	VPS46A	GL50581_4261
	jcf7180000006495	VPS46B	GL50581_349
	jcf7180000006580	VPS31	GL50581_2356
	jcf7180000006611	VPS31	GL50581_3260
	jcf7180000006604	VPS31	GL50581_2570
	jcf7180000006566	IST1	GL50803_11129
SRR2168393	jcf7180000029290	VPS22	GL50581_1402
	jcf7180000029273	VPS25	GL50581_2588
	jcf7180000029205	VPS36A	GL50581_2967
	jcf7180000026601	VPS36B	GL50581_4045
	jcf7180000026588	VPS36C	GL50581_3476
	jcf7180000029156	VPS24A	GL50581_1231
	jcf7180000029236	VPS24B	GL50581_1952
	jcf7180000029179	VPS24L	GL50581_2651
	jcf7180000026591	CHMP7	GL50581_994
	jcf7180000029284	VPS4A	GL50581_3137
	jcf7180000029056	VPS4B	GL50581_4266
	jcf7180000029056	VPS46A	GL50581_4261
	jcf7180000029201	VPS46B	GL50581_349
	jcf7180000029051	VPS31	GL50581_2356
	jcf7180000029271	VPS31	GL50581_3260
	jcf7180000028938	VPS31	GL50581_2570
	jcf7180000029108	IST1	GL50803_11129
SRR3177748	jcf7180000020931	VPS22	GL50581_1402
	jcf7180000021059	VPS25	GL50581_2588
	jcf7180000021079	VPS36A	GL50581_2967
	jcf7180000021012	VPS36B	GL50581_4045
	jcf7180000020955	VPS36C	GL50581_3476
	jcf7180000021082	VPS24A	GL50581_1231
	jcf7180000021071	VPS24B	GL50581_1952
	jcf7180000021051	VPS24L	GL50581_2651
	jcf7180000019902	CHMP7	GL50581_994
	jcf7180000021102	VPS4A	GL50581_3137
	jcf7180000021007	VPS4B	GL50581_4266
	jcf7180000021007	VPS46A	GL50581_4261
	jcf7180000021130	VPS46B	GL50581_349
	jcf7180000021142	VPS31	GL50581_2356
	jcf7180000021042	VPS31	GL50581_3260
	jcf7180000021085	VPS31	GL50581_2570
	jcf7180000021004	IST1	GL50803_11129
SRR3177754	jcf7180000007164	VPS22	GL50581_1402
	jcf7180000006316	VPS25	GL50581_2588
	jcf7180000007196	VPS36A	GL50581_2967
	jcf7180000006351	VPS36B	GL50581_4045
	jcf7180000007038	VPS36C	GL50581_3476
	jcf7180000006435	VPS24A	GL50581_1231
	jcf7180000007101	VPS24B	GL50581_1952
	jcf7180000007026	VPS24L	GL50581_2651
	jcf7180000007052	CHMP7	GL50581_994
	jcf7180000007241	VPS4A	GL50581_3137
	jcf7180000007120	VPS4B	GL50581_4266
	jcf7180000007120	VPS46A	GL50581_4261
	jcf7180000007029	VPS46B	GL50581_349
	jcf7180000006287	VPS31	GL50581_2356
	jcf7180000007070	VPS31	GL50581_3260
	jcf7180000007205	VPS31	GL50581_2570
	jcf7180000007163	IST1	GL50803_11129
SRR3177755	jcf7180000039514	VPS22	GL50581_1402
	jcf7180000038233	VPS25	GL50581_2588
	jcf7180000039448	VPS36A	GL50581_2967
	jcf7180000039473	VPS36B	GL50581_4045
	jcf7180000039421	VPS36C	GL50581_3476
	jcf7180000039339	VPS24A	GL50581_1231
	jcf7180000039504	VPS24B	GL50581_1952
	jcf7180000039216	VPS24L	GL50581_2651
	jcf7180000039224	CHMP7	GL50581_994
	jcf7180000039523	VPS4A	GL50581_3137
	jcf7180000039508	VPS4B	GL50581_4266
	jcf7180000039508	VPS46A	GL50581_4261
	jcf7180000039482	VPS46B	GL50581_349
	jcf7180000039231	VPS31	GL50581_2356
	jcf7180000039196	VPS31	GL50581_3260
	jcf7180000038274	VPS31	GL50581_2570
	jcf7180000039509	IST1	GL50803_11129
SRR3177757	jcf7180000026352	VPS22	GL50581_1402
	jcf7180000026130	VPS25	GL50581_2588
	No hit	VPS36A	GL50581_2967
	jcf7180000023064	VPS36B	GL50581_4045
	jcf7180000026376	VPS36C	GL50581_3476
	No hit	VPS24A	GL50581_1231
	jcf7180000025253	VPS24B	GL50581_1952
	No Hit	VPS24L	GL50581_2651
	jcf7180000020852	CHMP7	GL50581_994
	jcf7180000026367	VPS4A	GL50581_3137
	jcf7180000020810	VPS4B	GL50581_4266
	jcf7180000020810	VPS46A	GL50581_4261
	jcf7180000026331	VPS46B	GL50581_349
	jcf7180000026350	VPS31	GL50581_2356
	jcf7180000021643	VPS31	GL50581_3260
	jcf7180000026180	VPS31	GL50581_2570
	jcf7180000020898	IST1	GL50803_11129
SRR3177763	jcf7180000012051	VPS22	GL50581_1402
	jcf7180000012163	VPS25	GL50581_2588
	jcf7180000012202	VPS36A	GL50581_2967
	jcf7180000011548	VPS36B	GL50581_4045
	jcf7180000011558	VPS36C	GL50581_3476
	jcf7180000012135	VPS24A	GL50581_1231
	jcf7180000012137	VPS24B	GL50581_1952
	jcf7180000011580	VPS24L	GL50581_2651
	jcf7180000011536	CHMP7	GL50581_994
	jcf7180000012177	VPS4A	GL50581_3137
	jcf7180000012049	VPS4B	GL50581_4266
	jcf7180000012049	VPS46A	GL50581_4261
	jcf7180000012045	VPS46B	GL50581_349
	jcf7180000012110	VPS31	GL50581_2356
	jcf7180000012138	VPS31	GL50581_3260
	jcf7180000012123	VPS31	GL50581_2570
	jcf7180000012124	IST1	GL50803_11129
SRR3177816	jcf7180000012553	VPS22	GL50581_1402
	jcf7180000012706	VPS25	GL50581_2588
	jcf7180000012828	VPS36A	GL50581_2967
	jcf7180000012808	VPS36B	GL50581_4045
	jcf7180000012685	VPS36C	GL50581_3476
	jcf7180000011868	VPS24A	GL50581_1231
	jcf7180000012630	VPS24B	GL50581_1952
	jcf7180000012822	VPS24L	GL50581_2651
	jcf7180000011851	CHMP7	GL50581_994
	jcf7180000012772	VPS4A	GL50581_3137
	jcf7180000012576	VPS4B	GL50581_4266
	jcf7180000012576	VPS46A	GL50581_4261
	jcf7180000012807	VPS46B	GL50581_349
	jcf7180000012740	VPS31	GL50581_2356
	jcf7180000012699	VPS31	GL50581_3260
	jcf7180000011834	VPS31	GL50581_2570
	jcf7180000012570	IST1	GL50803_11129
SRR3177826	jcf7180000019718	VPS22	GL50581_1402
	jcf7180000019558	VPS25	GL50581_2588
	jcf7180000018658	VPS36A	GL50581_2967
	jcf7180000018695	VPS36B	GL50581_4045
	jcf7180000019762	VPS36C	GL50581_3476
	jcf7180000018658	VPS24A	GL50581_1231
	jcf7180000018735	VPS24B	GL50581_1952
	jcf7180000019622	VPS24L	GL50581_2651
	jcf7180000019736	CHMP7	GL50581_994
	jcf7180000018721	VPS4A	GL50581_3137
	jcf7180000018665	VPS4B	GL50581_4266
	jcf7180000018665	VPS46A	GL50581_4261
	jcf7180000019784	VPS46B	GL50581_349
	jcf7180000018726	VPS31	GL50581_2356
	jcf7180000019547	VPS31	GL50581_3260
	jcf7180000018712	VPS31	GL50581_2570
	jcf7180000018664	IST1	GL50803_11129
SRR3177835	jcf7180000013107	VPS22	GL50581_1402
	jcf7180000014260	VPS25	GL50581_2588
	jcf7180000014261	VPS36A	GL50581_2967
	jcf7180000013164	VPS36B	GL50581_4045
	jcf7180000014258	VPS36C	GL50581_3476
	jcf7180000013117	VPS24A	GL50581_1231
	jcf7180000014277	VPS24B	GL50581_1952
	jcf7180000014423	VPS24L	GL50581_2651
	jcf7180000014358	CHMP7	GL50581_994
	jcf7180000014427	VPS4A	GL50581_3137
	jcf7180000013073	VPS4B	GL50581_4266
	jcf7180000013073	VPS46A	GL50581_4261
	jcf7180000014412	VPS46B	GL50581_349
	jcf7180000013701	VPS31	GL50581_2356
	jcf7180000014387	VPS31	GL50581_3260
	jcf7180000014449	VPS31	GL50581_2570
	jcf7180000014462	IST1	GL50803_11129
SRR3177841	jcf7180000007640	VPS22	GL50581_1402
	jcf7180000007598	VPS25	GL50581_2588
	jcf7180000007445	VPS36A	GL50581_2967
	jcf7180000007449	VPS36B	GL50581_4045
	jcf7180000006804	VPS36C	GL50581_3476
	jcf7180000007470	VPS24A	GL50581_1231
	jcf7180000007423	VPS24B	GL50581_1952
	jcf7180000007565	VPS24L	GL50581_2651
	jcf7180000006805	CHMP7	GL50581_994
	jcf7180000007651	VPS4A	GL50581_3137
	jcf7180000006787	VPS4B	GL50581_4266
	jcf7180000006787	VPS46A	GL50581_4261
	jcf7180000007625	VPS46B	GL50581_349
	jcf7180000006790	VPS31	GL50581_2356
	jcf7180000007604	VPS31	GL50581_3260
	jcf7180000007457	VPS31	GL50581_2570
	jcf7180000006865	IST1	GL50803_11129
SRR3177858	jcf7180000015160	VPS22	GL50581_1402
	jcf7180000015215	VPS25	GL50581_2588
	jcf7180000015060	VPS36A	GL50581_2967
	jcf7180000013617	VPS36B	GL50581_4045
	jcf7180000015022	VPS36C	GL50581_3476
	jcf7180000015134	VPS24A	GL50581_1231
	jcf7180000015150	VPS24B	GL50581_1952
	jcf7180000015202	VPS24L	GL50581_2651
	jcf7180000015081	CHMP7	GL50581_994
	jcf7180000015032	VPS4A	GL50581_3137
	jcf7180000015142	VPS4B	GL50581_4266
	jcf7180000015142	VPS46A	GL50581_4261
	jcf7180000015092	VPS46B	GL50581_349
	jcf7180000013597	VPS31	GL50581_2356
	jcf7180000015175	VPS31	GL50581_3260
	jcf7180000015021	VPS31	GL50581_2570
	jcf7180000013587	IST1	GL50803_11129
SRR3177862	jcf7180000006959	VPS22	GL50581_1402
	jcf7180000007101	VPS25	GL50581_2588
	jcf7180000007123	VPS36A	GL50581_2967
	jcf7180000006858	VPS36B	GL50581_4045
	jcf7180000006938	VPS36C	GL50581_3476
	jcf7180000007096	VPS24A	GL50581_1231
	jcf7180000006917	VPS24B	GL50581_1952
	jcf7180000007076	VPS24L	GL50581_2651
	jcf7180000006287	CHMP7	GL50581_994
	jcf7180000007050	VPS4A	GL50581_3137
	jcf7180000006922	VPS4B	GL50581_4266
	jcf7180000006922	VPS46A	GL50581_4261
	jcf7180000006963	VPS46B	GL50581_349
	jcf7180000007047	VPS31	GL50581_2356
	jcf7180000006327	VPS31	GL50581_3260
	jcf7180000006854	VPS31	GL50581_2570
	jcf7180000006632	IST1	GL50803_11129
	jcf7180000007039	IST1	GL50803_11129
SRR3177903	jcf7180000009696	VPS22	GL50581_1402
	jcf7180000010655	VPS25	GL50581_2588
	jcf7180000010678	VPS36A	GL50581_2967
	jcf7180000009730	VPS36B	GL50581_4045
	jcf7180000009691	VPS36C	GL50581_3476
	jcf7180000010670	VPS24A	GL50581_1231
	jcf7180000010545	VPS24B	GL50581_1952
	jcf7180000010682	VPS24L	GL50581_2651
	jcf7180000010566	CHMP7	GL50581_994
	jcf7180000010702	VPS4A	GL50581_3137
	jcf7180000010547	VPS4B	GL50581_4266
	jcf7180000010547	VPS46A	GL50581_4261
	jcf7180000010555	VPS46B	GL50581_349
	jcf7180000009703	VPS31	GL50581_2356
	jcf7180000010647	VPS31	GL50581_3260
	jcf7180000009726	VPS31	GL50581_2570
	jcf7180000009677	IST1	GL50803_11129
SRR3177917	jcf7180000019459	VPS22	GL50581_1402
	jcf7180000019635	VPS25	GL50581_2588
	jcf7180000019626	VPS36A	GL50581_2967
	jcf7180000018170	VPS36B	GL50581_4045
	jcf7180000019452	VPS36C	GL50581_3476
	jcf7180000019471	VPS24A	GL50581_1231
	jcf7180000019647	VPS24B	GL50581_1952
	jcf7180000019646	VPS24L	GL50581_2651
	jcf7180000019468	CHMP7	GL50581_994
	jcf7180000018165	VPS4A	GL50581_3137
	jcf7180000019634	VPS4B	GL50581_4266
	jcf7180000019634	VPS46A	GL50581_4261
	jcf7180000019683	VPS46B	GL50581_349
	jcf7180000019587	VPS31	GL50581_2356
	jcf7180000019456	VPS31	GL50581_3260
	jcf7180000018409	VPS31	GL50581_2570
	jcf7180000019465	IST1	GL50803_11129
SRR3177926	jcf7180000015450	VPS22	GL50581_1402
	jcf7180000017145	VPS25	GL50581_2588
	jcf7180000017162	VPS36A	GL50581_2967
	jcf7180000015527	VPS36B	GL50581_4045
	jcf7180000017265	VPS36C	GL50581_3476
	jcf7180000015468	VPS24A	GL50581_1231
	jcf7180000017164	VPS24B	GL50581_1952
	jcf7180000017321	VPS24L	GL50581_2651
	jcf7180000015472	CHMP7	GL50581_994
	jcf7180000017331	VPS4A	GL50581_3137
	jcf7180000017396	VPS4B	GL50581_4266
	jcf7180000017396	VPS46A	GL50581_4261
	jcf7180000017302	VPS46B	GL50581_349
	jcf7180000015480	VPS31	GL50581_2356
	jcf7180000017158	VPS31	GL50581_3260
	jcf7180000017353	VPS31	GL50581_2570
	jcf7180000017308	IST1	GL50803_11129
SRR3177928	jcf7180000008984	VPS22	GL50581_1402
	jcf7180000009708	VPS25	GL50581_2588
	jcf7180000009784	VPS36A	GL50581_2967
	jcf7180000009126	VPS36B	GL50581_4045
	jcf7180000009169	VPS36C	GL50581_3476
	jcf7180000009058	VPS24A	GL50581_1231
	jcf7180000009871	VPS24B	GL50581_1952
	jcf7180000009930	VPS24L	GL50581_2651
	jcf7180000009850	CHMP7	GL50581_994
	jcf7180000009874	VPS4A	GL50581_3137
	jcf7180000009725	VPS4B	GL50581_4266
	jcf7180000009725	VPS46A	GL50581_4261
	jcf7180000009700	VPS46B	GL50581_349
	jcf7180000009685	VPS31	GL50581_2356
	jcf7180000009748	VPS31	GL50581_3260
	jcf7180000009683	VPS31	GL50581_2570
	jcf7180000009709	IST1	GL50803_11129
SRR3177929	jcf7180000016799	VPS22	GL50581_1402
	jcf7180000016841	VPS25	GL50581_2588
	jcf7180000016583	VPS36A	GL50581_2967
	jcf7180000015049	VPS36B	GL50581_4045
	jcf7180000014991	VPS36C	GL50581_3476
	jcf7180000016838	VPS24A	GL50581_1231
	jcf7180000015116	VPS24B	GL50581_1952
	jcf7180000016759	VPS24L	GL50581_2651
	jcf7180000015004	CHMP7	GL50581_994
	jcf7180000016808	VPS4A	GL50581_3137
	jcf7180000014988	VPS4B	GL50581_4266
	jcf7180000014988	VPS46A	GL50581_4261
	jcf7180000016812	VPS46B	GL50581_349
	jcf7180000016797	VPS31	GL50581_2356
	jcf7180000016839	VPS31	GL50581_3260
	jcf7180000016835	VPS31	GL50581_2570
	jcf7180000014998	IST1	GL50803_11129
SRR3177930	jcf7180000018814	VPS22	GL50581_1402
	jcf7180000018850	VPS25	GL50581_2588
	jcf7180000018788	VPS36A	GL50581_2967
	jcf7180000017578	VPS36B	GL50581_4045
	jcf7180000018666	VPS36C	GL50581_3476
	jcf7180000018816	VPS24A	GL50581_1231
	jcf7180000018830	VPS24B	GL50581_1952
	jcf7180000017687	VPS24L	GL50581_2651
	jcf7180000018734	CHMP7	GL50581_994
	jcf7180000018881	VPS4A	GL50581_3137
	jcf7180000017558	VPS4B	GL50581_4266
	jcf7180000017558	VPS46A	GL50581_4261
	jcf7180000018834	VPS46B	GL50581_349
	jcf7180000017552	VPS31	GL50581_2356
	jcf7180000018799	VPS31	GL50581_3260
	jcf7180000018874	VPS31	GL50581_2570
	jcf7180000018868	IST1	GL50803_11129
SRR3177931	jcf7180000011626	VPS22	GL50581_1402
	jcf7180000011636	VPS25	GL50581_2588
	jcf7180000011625	VPS36A	GL50581_2967
	jcf7180000010846	VPS36B	GL50581_4045
	jcf7180000011536	VPS36C	GL50581_3476
	jcf7180000011688	VPS24A	GL50581_1231
	jcf7180000010885	VPS24B	GL50581_1952
	jcf7180000011664	VPS24L	GL50581_2651
	jcf7180000010858	CHMP7	GL50581_994
	jcf7180000011558	VPS4A	GL50581_3137
	jcf7180000011621	VPS4B	GL50581_4266
	jcf7180000011621	VPS46A	GL50581_4261
	jcf7180000011659	VPS46B	GL50581_349
	jcf7180000011530	VPS31	GL50581_2356
	jcf7180000011677	VPS31	GL50581_3260
	jcf7180000011701	VPS31	GL50581_2570
	jcf7180000011534	IST1	GL50803_11129
SRR3177933	jcf7180000006021	VPS22	GL50581_1402
	jcf7180000006019	VPS25	GL50581_2588
	jcf7180000005960	VPS36A	GL50581_2967
	jcf7180000005846	VPS36B	GL50581_4045
	jcf7180000005996	VPS36C	GL50581_3476
	jcf7180000005975	VPS24A	GL50581_1231
	jcf7180000005940	VPS24B	GL50581_1952
	jcf7180000005287	VPS24L	GL50581_2651
	jcf7180000005295	CHMP7	GL50581_994
	jcf7180000005943	VPS4A	GL50581_3137
	jcf7180000005998	VPS4B	GL50581_4266
	jcf7180000005998	VPS46A	GL50581_4261
	jcf7180000005962	VPS46B	GL50581_349
	jcf7180000005901	VPS31	GL50581_2356
	jcf7180000005993	VPS31	GL50581_3260
	jcf7180000005339	VPS31	GL50581_2570
	jcf7180000005329	IST1	GL50803_11129
SRR3177934	jcf7180000015522	VPS22	GL50581_1402
	jcf7180000015392	VPS25	GL50581_2588
	jcf7180000013807	VPS36A	GL50581_2967
	jcf7180000013846	VPS36B	GL50581_4045
	jcf7180000013797	VPS36C	GL50581_3476
	jcf7180000015419	VPS24A	GL50581_1231
	jcf7180000015551	VPS24B	GL50581_1952
	jcf7180000015484	VPS24L	GL50581_2651
	jcf7180000015410	CHMP7	GL50581_994
	jcf7180000015557	VPS4A	GL50581_3137
	jcf7180000013806	VPS4B	GL50581_4266
	jcf7180000013806	VPS46A	GL50581_4261
	jcf7180000015399	VPS46B	GL50581_349
	jcf7180000015474	VPS31	GL50581_2356
	jcf7180000013762	VPS31	GL50581_3260
	jcf7180000015555	VPS31	GL50581_2570
	jcf7180000015467	IST1	GL50803_11129
SRR3177936	jcf7180000050328	VPS22	GL50581_1402
	jcf7180000050097	VPS25	GL50581_2588
	jcf7180000050408	VPS36A	GL50581_2967
	jcf7180000049981	VPS36B	GL50581_4045
	jcf7180000050221	VPS36C	GL50581_3476
	jcf7180000050078	VPS24A	GL50581_1231
	jcf7180000050199	VPS24B	GL50581_1952
	jcf7180000050189	VPS24L	GL50581_2651
	jcf7180000050159	CHMP7	GL50581_994
	jcf7180000049972	VPS4A	GL50581_3137
	jcf7180000050172	VPS4B	GL50581_4266
	jcf7180000050172	VPS46A	GL50581_4261
	jcf7180000050225	VPS46B	GL50581_349
	jcf7180000050006	VPS31	GL50581_2356
	jcf7180000050261	VPS31	GL50581_3260
	jcf7180000049818	VPS31	GL50581_2570
	jcf7180000049761	IST1	GL50803_11129
SRR3177937	jcf7180000010189	VPS22	GL50581_1402
	jcf7180000010282	VPS25	GL50581_2588
	jcf7180000010269	VPS36A	GL50581_2967
	jcf7180000009051	VPS36B	GL50581_4045
	jcf7180000010157	VPS36C	GL50581_3476
	jcf7180000010245	VPS24A	GL50581_1231
	jcf7180000010218	VPS24B	GL50581_1952
	jcf7180000010178	VPS24L	GL50581_2651
	jcf7180000010234	CHMP7	GL50581_994
	jcf7180000009059	VPS4A	GL50581_3137
	jcf7180000010259	VPS4B	GL50581_4266
	jcf7180000010259	VPS46A	GL50581_4261
	jcf7180000010321	VPS46B	GL50581_349
	jcf7180000010184	VPS31	GL50581_2356
	jcf7180000008982	VPS31	GL50581_3260
	jcf7180000010231	VPS31	GL50581_2570
	jcf7180000010158	IST1	GL50803_11129
SRR3177947	jcf7180000045760	VPS22	GL50581_1402
	jcf7180000050007	VPS25	GL50581_2588
	jcf7180000049786	VPS36A	GL50581_2967
	jcf7180000045589	VPS36B	GL50581_4045
	jcf7180000049850	VPS36C	GL50581_3476
	jcf7180000049978	VPS24A	GL50581_1231
	jcf7180000049912	VPS24B	GL50581_1952
	jcf7180000049784	VPS24L	GL50581_2651
	jcf7180000045529	CHMP7	GL50581_994
	jcf7180000045763	VPS4A	GL50581_3137
	jcf7180000049963	VPS4B	GL50581_4266
	jcf7180000049963	VPS46A	GL50581_4261
	jcf7180000050024	VPS46B	GL50581_349
	jcf7180000049829	VPS31	GL50581_2356
	jcf7180000049936	VPS31	GL50581_3260
	jcf7180000045506	VPS31	GL50581_2570
	jcf7180000049860	IST1	GL50803_11129
SRR3177948	jcf7180000024810	VPS22	GL50581_1402
	jcf7180000024922	VPS25	GL50581_2588
	jcf7180000022141	VPS36A	GL50581_2967
	jcf7180000024904	VPS36B	GL50581_4045
	jcf7180000024700	VPS36C	GL50581_3476
	jcf7180000024796	VPS24A	GL50581_1231
	jcf7180000024854	VPS24B	GL50581_1952
	jcf7180000024852	VPS24L	GL50581_2651
	jcf7180000024720	CHMP7	GL50581_994
	jcf7180000024916	VPS4A	GL50581_3137
	jcf7180000022188	VPS4B	GL50581_4266
	jcf7180000022188	VPS46A	GL50581_4261
	jcf7180000024834	VPS46B	GL50581_349
	jcf7180000024849	VPS31	GL50581_2356
	jcf7180000024862	VPS31	GL50581_3260
	jcf7180000022434	VPS31	GL50581_2570
	jcf7180000024835	IST1	GL50803_11129
SRR3177952	jcf7180000024979	VPS22	GL50581_1402
	jcf7180000024950	VPS25	GL50581_2588
	jcf7180000024772	VPS36A	GL50581_2967
	jcf7180000024046	VPS36B	GL50581_4045
	jcf7180000025019	VPS36C	GL50581_3476
	jcf7180000024911	VPS24A	GL50581_1231
	jcf7180000024990	VPS24B	GL50581_1952
	jcf7180000025014	VPS24L	GL50581_2651
	jcf7180000024916	CHMP7	GL50581_994
	jcf7180000025033	VPS4A	GL50581_3137
	jcf7180000024756	VPS4B	GL50581_4266
	jcf7180000024756	VPS46A	GL50581_4261
	jcf7180000025008	VPS46B	GL50581_349
	jcf7180000024869	VPS31	GL50581_2356
	jcf7180000024019	VPS31	GL50581_3260
	jcf7180000024908	VPS31	GL50581_2570
	jcf7180000024990	IST1	GL50803_11129
SRR3177955	jcf7180000025606	VPS22	GL50581_1402
	jcf7180000025637	VPS25	GL50581_2588
	jcf7180000025485	VPS36A	GL50581_2967
	jcf7180000025551	VPS36B	GL50581_4045
	jcf7180000024424	VPS36C	GL50581_3476
	jcf7180000024472	VPS24A	GL50581_1231
	jcf7180000025587	VPS24B	GL50581_1952
	jcf7180000025619	VPS24L	GL50581_2651
	jcf7180000025469	CHMP7	GL50581_994
	jcf7180000025653	VPS4A	GL50581_3137
	jcf7180000025495	VPS4B	GL50581_4266
	jcf7180000025495	VPS46A	GL50581_4261
	jcf7180000025686	VPS46B	GL50581_349
	jcf7180000025643	VPS31	GL50581_2356
	jcf7180000025678	VPS31	GL50581_3260
	jcf7180000025654	VPS31	GL50581_2570
	jcf7180000024459	IST1	GL50803_11129
SRR3177962	jcf7180000015672	VPS22	GL50581_1402
	jcf7180000015669	VPS25	GL50581_2588
	jcf7180000015536	VPS36A	GL50581_2967
	jcf7180000013717	VPS36B	GL50581_4045
	jcf7180000013632	VPS36C	GL50581_3476
	jcf7180000013646	VPS24A	GL50581_1231
	jcf7180000015512	VPS24B	GL50581_1952
	jcf7180000015631	VPS24L	GL50581_2651
	jcf7180000013700	CHMP7	GL50581_994
	jcf7180000015617	VPS4A	GL50581_3137
	jcf7180000015647	VPS4B	GL50581_4266
	jcf7180000015647	VPS46A	GL50581_4261
	jcf7180000015681	VPS46B	GL50581_349
	jcf7180000015514	VPS31	GL50581_2356
	jcf7180000015685	VPS31	GL50581_3260
	jcf7180000013844	VPS31	GL50581_2570
	jcf7180000013729	IST1	GL50803_11129
SRR3177974	jcf7180000025224	VPS22	GL50581_1402
	jcf7180000025309	VPS25	GL50581_2588
	jcf7180000025240	VPS36A	GL50581_2967
	jcf7180000024035	VPS36B	GL50581_4045
	jcf7180000025162	VPS36C	GL50581_3476
	jcf7180000024080	VPS24A	GL50581_1231
	jcf7180000025294	VPS24B	GL50581_1952
	jcf7180000024058	VPS24L	GL50581_2651
	jcf7180000025104	CHMP7	GL50581_994
	jcf7180000025326	VPS4A	GL50581_3137
	jcf7180000025228	VPS4B	GL50581_4266
	jcf7180000025228	VPS46A	GL50581_4261
	jcf7180000025311	VPS46B	GL50581_349
	jcf7180000025253	VPS31	GL50581_2356
	jcf7180000025281	VPS31	GL50581_3260
	jcf7180000025101	VPS31	GL50581_2570
	jcf7180000025230	IST1	GL50803_11129
SRR3177978	jcf7180000020795	VPS22	GL50581_1402
	jcf7180000020514	VPS25	GL50581_2588
	jcf7180000020862	VPS36A	GL50581_2967
	jcf7180000019300	VPS36B	GL50581_4045
	jcf7180000019168	VPS36C	GL50581_3476
	jcf7180000019299	VPS24A	GL50581_1231
	jcf7180000020597	VPS24B	GL50581_1952
	jcf7180000020580	VPS24L	GL50581_2651
	jcf7180000020775	CHMP7	GL50581_994
	jcf7180000019447	VPS4A	GL50581_3137
	jcf7180000020842	VPS4B	GL50581_4266
	jcf7180000020842	VPS46A	GL50581_4261
	jcf7180000020586	VPS46B	GL50581_349
	jcf7180000020896	VPS31	GL50581_2356
	jcf7180000020821	VPS31	GL50581_3260
	jcf7180000020507	VPS31	GL50581_2570
	jcf7180000020922	IST1	GL50803_11129
SRR3178007	jcf7180000030032	VPS22	GL50581_1402
	jcf7180000029416	VPS25	GL50581_2588
	jcf7180000031382	VPS36A	GL50581_2967
	jcf7180000029227	VPS36B	GL50581_4045
	jcf7180000033297	VPS36C	GL50581_3476
	jcf7180000028944	VPS24A	GL50581_1231
	jcf7180000033100	VPS24B	GL50581_1952
	jcf7180000033551	VPS24L	GL50581_2651
	jcf7180000030979	CHMP7	GL50581_994
	jcf7180000028114	VPS4A	GL50581_3137
	jcf7180000028745	VPS4B	GL50581_4266
	jcf7180000033156	VPS46A	GL50581_4261
	jcf7180000033807	VPS46B	GL50581_349
	jcf7180000027899	VPS31	GL50581_2356
	jcf7180000033341	VPS31	GL50581_3260
	jcf7180000029074	VPS31	GL50581_2570
	jcf7180000027427	IST1	GL50803_11129
	jcf7180000027862	IST1	GL50803_11129
SRR3178008	jcf7180000005780	VPS22	GL50581_1402
	jcf7180000005812	VPS25	GL50581_2588
	jcf7180000005717	VPS36A	GL50581_2967
	jcf7180000005207	VPS36B	GL50581_4045
	jcf7180000005304	VPS36C	GL50581_3476
	jcf7180000005380	VPS24A	GL50581_1231
	jcf7180000005633	VPS24B	GL50581_1952
	jcf7180000005372	VPS24L	GL50581_2651
	jcf7180000005681	CHMP7	GL50581_994
	jcf7180000005224	VPS4A	GL50581_3137
	jcf7180000005343	VPS4B	GL50581_4266
	jcf7180000005343	VPS46A	GL50581_4261
	jcf7180000005859	VPS46B	GL50581_349
	jcf7180000005704	VPS31	GL50581_2356
	jcf7180000005791	VPS31	GL50581_3260
	jcf7180000005176	VPS31	GL50581_2570
	jcf7180000005300	IST1	GL50803_11129
SRR3178009	jcf7180000014234	VPS22	GL50581_1402
	jcf7180000014202	VPS25	GL50581_2588
	jcf7180000012591	VPS36A	GL50581_2967
	jcf7180000012523	VPS36B	GL50581_4045
	jcf7180000012587	VPS36C	GL50581_3476
	jcf7180000012545	VPS24A	GL50581_1231
	jcf7180000014294	VPS24B	GL50581_1952
	jcf7180000014119	VPS24L	GL50581_2651
	jcf7180000012509	CHMP7	GL50581_994
	jcf7180000014285	VPS4A	GL50581_3137
	jcf7180000014231	VPS4B	GL50581_4266
	jcf7180000014231	VPS46A	GL50581_4261
	jcf7180000014253	VPS46B	GL50581_349
	jcf7180000012529	VPS31	GL50581_2356
	jcf7180000014266	VPS31	GL50581_3260
	jcf7180000014294	VPS31	GL50581_2570
	jcf7180000014235	IST1	GL50803_11129
SRR3178011	jcf7180000009289	VPS22	GL50581_1402
	jcf7180000009223	VPS25	GL50581_2588
	jcf7180000009103	VPS36A	GL50581_2967
	jcf7180000008208	VPS36B	GL50581_4045
	jcf7180000008230	VPS36C	GL50581_3476
	jcf7180000008217	VPS24A	GL50581_1231
	jcf7180000008131	VPS24B	GL50581_1952
	jcf7180000009231	VPS24L	GL50581_2651
	jcf7180000009104	CHMP7	GL50581_994
	jcf7180000008167	VPS4A	GL50581_3137
	jcf7180000008721	VPS4B	GL50581_4266
	jcf7180000008721	VPS46A	GL50581_4261
	jcf7180000009256	VPS46B	GL50581_349
	jcf7180000009042	VPS31	GL50581_2356
	jcf7180000009200	VPS31	GL50581_3260
	jcf7180000009131	VPS31	GL50581_2570
	jcf7180000009184	IST1	GL50803_11129
SRR3178012	jcf7180000009650	VPS22	GL50581_1402
	No hits	VPS25	GL50581_2588
	jcf7180000009997	VPS36A	GL50581_2967
	jcf7180000009635	VPS36B	GL50581_4045
	jcf7180000009747	VPS36C	GL50581_3476
	jcf7180000009652	VPS24A	GL50581_1231
	jcf7180000009183	VPS24B	GL50581_1952
	No hits	VPS24L	GL50581_2651
	jcf7180000010348	CHMP7	GL50581_994
	jcf7180000011467	VPS4A	GL50581_3137
	jcf7180000010230	VPS4B	GL50581_4266
	jcf7180000010230	VPS46A	GL50581_4261
	jcf7180000009293	VPS46B	GL50581_349
	jcf7180000009199	VPS31	GL50581_2356
	jcf7180000010227	VPS31	GL50581_3260
	jcf7180000011235	VPS31	GL50581_2570
	jcf7180000009724	IST1	GL50803_11129
	jcf7180000009935	IST1	GL50803_11129
SRR3178013	jcf7180000034202	VPS22	GL50581_1402
	jcf7180000034238	VPS25	GL50581_2588
	jcf7180000034010	VPS36A	GL50581_2967
	jcf7180000034073	VPS36B	GL50581_4045
	jcf7180000034104	VPS36C	GL50581_3476
	jcf7180000032553	VPS24A	GL50581_1231
	jcf7180000032546	VPS24B	GL50581_1952
	jcf7180000034069	VPS24L	GL50581_2651
	jcf7180000034013	CHMP7	GL50581_994
	jcf7180000034162	VPS4A	GL50581_3137
	jcf7180000034160	VPS4B	GL50581_4266
	jcf7180000034160	VPS46A	GL50581_4261
	jcf7180000034152	VPS46B	GL50581_349
	jcf7180000034075	VPS31	GL50581_2356
	jcf7180000034203	VPS31	GL50581_3260
	jcf7180000034193	VPS31	GL50581_2570
	jcf7180000034124	IST1	GL50803_11129
SRR3178014	jcf7180000017767	VPS22	GL50581_1402
	jcf7180000017823	VPS25	GL50581_2588
	jcf7180000017894	VPS36A	GL50581_2967
	jcf7180000017891	VPS36B	GL50581_4045
	jcf7180000017658	VPS36C	GL50581_3476
	jcf7180000017794	VPS24A	GL50581_1231
	jcf7180000017893	VPS24B	GL50581_1952
	jcf7180000017843	VPS24L	GL50581_2651
	jcf7180000017662	CHMP7	GL50581_994
	jcf7180000016570	VPS4A	GL50581_3137
	jcf7180000017795	VPS4B	GL50581_4266
	jcf7180000017795	VPS46A	GL50581_4261
	jcf7180000017842	VPS46B	GL50581_349
	jcf7180000017813	VPS31	GL50581_2356
	jcf7180000017883	VPS31	GL50581_3260
	jcf7180000017737	VPS31	GL50581_2570
	jcf7180000016601	IST1	GL50803_11129
SRR3178015	jcf7180000008287	VPS22	GL50581_1402
	jcf7180000008256	VPS25	GL50581_2588
	jcf7180000008237	VPS36A	GL50581_2967
	jcf7180000007396	VPS36B	GL50581_4045
	jcf7180000008198	VPS36C	GL50581_3476
	jcf7180000008170	VPS24A	GL50581_1231
	jcf7180000008124	VPS24B	GL50581_1952
	jcf7180000008257	VPS24L	GL50581_2651
	jcf7180000007447	CHMP7	GL50581_994
	jcf7180000008276	VPS4A	GL50581_3137
	jcf7180000007405	VPS4B	GL50581_4266
	jcf7180000007405	VPS46A	GL50581_4261
	jcf7180000008255	VPS46B	GL50581_349
	jcf7180000008021	VPS31	GL50581_2356
	jcf7180000007446	VPS31	GL50581_3260
	jcf7180000008275	VPS31	GL50581_2570
	jcf7180000007422	IST1	GL50803_11129

## Sheet: Adaptins
Table S5: Analyses of the Adaptor Protein Complex proteins in the Canadian Giardia Genomes based on Liftoff predictions
Assemblage A assembly	Scaffold Locus	Annotation	Mapped AWB ORF
SRR1957168	jcf7180000013846	AP1/2B1	GL50803_15339
	jcf7180000013800	AP1/2B2	GL50803_21423
	jcf7180000013760	AP1G	GL50803_16364
	jcf7180000013746	AP1M	GL50803_89622
	jcf7180000012951	AP1S	GL50803_91198
	jcf7180000013764	AP2M	GL50803_8917
	jcf7180000013584	AP2A	GL50803_17304
	jcf7180000013760	AP2S	GL50803_5328
SRR1957169	jcf7180000004538	AP1/2B1	GL50803_15339
	jcf7180000004686	AP1/2B2	GL50803_21423
	jcf7180000004681	AP1G	GL50803_16364
	jcf7180000004641	AP1M	GL50803_89622
	jcf7180000004072	AP1S	GL50803_91198
	jcf7180000004642	AP2M	GL50803_8917
	jcf7180000004727	AP2A	GL50803_17304
	jcf7180000004681	AP2S	GL50803_5328
SRR1957174	jcf7180000004538	AP1/2B1	GL50803_15339
	jcf7180000004686	AP1/2B2	GL50803_21423
	jcf7180000004681	AP1G	GL50803_16364
	jcf7180000004641	AP1M	GL50803_89622
	jcf7180000004072	AP1S	GL50803_91198
	jcf7180000004642	AP2M	GL50803_8917
	jcf7180000004727	AP2A	GL50803_17304
	jcf7180000004681	AP2S	GL50803_5328
SRR1957175	jcf7180000004091	AP1/2B1	GL50803_15339
	jcf7180000003666	AP1/2B2	GL50803_21423
	jcf7180000004249	AP1G	GL50803_16364
	jcf7180000004242	AP1M	GL50803_89622
	jcf7180000003724	AP1S	GL50803_91198
	jcf7180000004213	AP2M	GL50803_8917
	jcf7180000004247	AP2A	GL50803_17304
	jcf7180000004249	AP2S	GL50803_5328
SRR3177738	jcf7180000029536	AP1/2B1	GL50803_15339
	jcf7180000029446	AP1/2B2	GL50803_21423
	jcf7180000029590	AP1G	GL50803_16364
	jcf7180000029637	AP1M	GL50803_89622
	jcf7180000028534	AP1S	GL50803_91198
	jcf7180000028777	AP2M	GL50803_8917
	jcf7180000029573	AP2A	GL50803_17304
	jcf7180000029590	AP2S	GL50803_5328
SRR3177739	jcf7180000004775	AP1/2B1	GL50803_15339
	jcf7180000004622	AP1/2B2	GL50803_21423
	jcf7180000004782	AP1G	GL50803_16364
	jcf7180000004770	AP1M	GL50803_89622
	jcf7180000004234	AP1S	GL50803_91198
	jcf7180000004786	AP2M	GL50803_8917
	jcf7180000004822	AP2A	GL50803_17304
	jcf7180000004782	AP2S	GL50803_5328
SRR3177740	jcf7180000008653	AP1/2B1	GL50803_15339
	jcf7180000008664	AP1/2B2	GL50803_21423
	jcf7180000008618	AP1G	GL50803_16364
	jcf7180000008492	AP1M	GL50803_89622
	jcf7180000008574	AP1S	GL50803_91198
	jcf7180000008582	AP2M	GL50803_8917
	jcf7180000008673	AP2A	GL50803_17304
	jcf7180000007825	AP2S	GL50803_5328
SRR3177741	jcf7180000009153	AP1/2B1	GL50803_15339
	jcf7180000008464	AP1/2B2	GL50803_21423
	jcf7180000009122	AP1G	GL50803_16364
	jcf7180000009157	AP1M	GL50803_89622
	jcf7180000008509	AP1S	GL50803_91198
	jcf7180000009084	AP2M	GL50803_8917
	jcf7180000009228	AP2A	GL50803_17304
	jcf7180000009227	AP2S	GL50803_5328
SRR3177742	jcf7180000007434	AP1/2B1	GL50803_15339
	jcf7180000007929	AP1/2B2	GL50803_21423
	jcf7180000008049	AP1G	GL50803_16364
	jcf7180000008021	AP1M	GL50803_89622
	jcf7180000007498	AP1S	GL50803_91198
	jcf7180000008049	AP2M	GL50803_8917
	jcf7180000008078	AP2A	GL50803_17304
	jcf7180000008049	AP2S	GL50803_5328
SRR3177743	jcf7180000018233	AP1/2B1	GL50803_15339
	jcf7180000018179	AP1/2B2	GL50803_21423
	jcf7180000018149	AP1G	GL50803_16364
	jcf7180000018166	AP1M	GL50803_89622
	jcf7180000017473	AP1S	GL50803_91198
	jcf7180000018148	AP2M	GL50803_8917
	jcf7180000018021	AP2A	GL50803_17304
	jcf7180000018131	AP2S	GL50803_5328
SRR3177744	jcf7180000007484	AP1/2B1	GL50803_15339
	jcf7180000007975	AP1/2B2	GL50803_21423
	jcf7180000008126	AP1G	GL50803_16364
	jcf7180000008115	AP1M	GL50803_89622
	jcf7180000007519	AP1S	GL50803_91198
	jcf7180000007992	AP2M	GL50803_8917
	jcf7180000008112	AP2A	GL50803_17304
	jcf7180000008126	AP2S	GL50803_5328
SRR3177745	jcf7180000024612	AP1/2B1	GL50803_15339
	jcf7180000024552	AP1/2B2	GL50803_21423
	jcf7180000024697	AP1G	GL50803_16364
	jcf7180000024718	AP1M	GL50803_89622
	jcf7180000023944	AP1S	GL50803_91198
	jcf7180000024653	AP2M	GL50803_8917
	jcf7180000024603	AP2A	GL50803_17304
	jcf7180000024697	AP2S	GL50803_5328
SRR3177746	jcf7180000044725	AP1/2B1	GL50803_15339
	jcf7180000044592	AP1/2B2	GL50803_21423
	jcf7180000044747	AP1G	GL50803_16364
	jcf7180000044724	AP1M	GL50803_89622
	jcf7180000044656	AP1S	GL50803_91198
	jcf7180000044675	AP2M	GL50803_8917
	jcf7180000044782	AP2A	GL50803_17304
	jcf7180000044764	AP2S	GL50803_5328
SRR3177747	jcf7180000043510	AP1/2B1	GL50803_15339
	jcf7180000043962	AP1/2B2	GL50803_21423
	jcf7180000043918	AP1G	GL50803_16364
	jcf7180000043887	AP1M	GL50803_89622
	jcf7180000043798	AP1S	GL50803_91198
	jcf7180000043870	AP2M	GL50803_8917
	jcf7180000043864	AP2A	GL50803_17304
	jcf7180000043918	AP2S	GL50803_5328
SRR3177750	jcf7180000003281	AP1/2B1	GL50803_15339
	jcf7180000003280	AP1/2B2	GL50803_21423
	jcf7180000003220	AP1G	GL50803_16364
	jcf7180000002877	AP1M	GL50803_89622
	jcf7180000002908	AP1S	GL50803_91198
	jcf7180000003262	AP2M	GL50803_8917
	jcf7180000003261	AP2A	GL50803_17304
	jcf7180000003220	AP2S	GL50803_5328
SRR3177751	jcf7180000018028	AP1/2B1	GL50803_15339
	jcf7180000018261	AP1/2B2	GL50803_21423
	jcf7180000018084	AP1G	GL50803_16364
	jcf7180000018209	AP1M	GL50803_89622
	jcf7180000017225	AP1S	GL50803_91198
	jcf7180000018177	AP2M	GL50803_8917
	jcf7180000018298	AP2A	GL50803_17304
	jcf7180000018084	AP2S	GL50803_5328
SRR3177752	jcf7180000008000	AP1/2B1	GL50803_15339
	jcf7180000008118	AP1/2B2	GL50803_21423
	jcf7180000008095	AP1G	GL50803_16364
	jcf7180000008107	AP1M	GL50803_89622
	jcf7180000007408	AP1S	GL50803_91198
	jcf7180000007412	AP2M	GL50803_8917
	jcf7180000008127	AP2A	GL50803_17304
	jcf7180000008095	AP2S	GL50803_5328
SRR3177753	jcf7180000027505	AP1/2B1	GL50803_15339
	jcf7180000028883	AP1/2B2	GL50803_21423
	jcf7180000029035	AP1G	GL50803_16364
	jcf7180000029069	AP1M	GL50803_89622
	jcf7180000028866	AP1S	GL50803_91198
	jcf7180000027517	AP2M	GL50803_8917
	jcf7180000028879	AP2A	GL50803_17304
	jcf7180000029035	AP2S	GL50803_5328
SRR3177759	jcf7180000005052	AP1/2B1	GL50803_15339
	jcf7180000004995	AP1/2B2	GL50803_21423
	jcf7180000006254	AP1G	GL50803_16364
	jcf7180000006290	AP1M	GL50803_89622
	jcf7180000005198	AP1S	GL50803_91198
	jcf7180000006318	AP2M	GL50803_8917
	jcf7180000005014	AP2A	GL50803_17304
	jcf7180000006254	AP2S	GL50803_5328
SRR3177760	jcf7180000004341	AP1/2B1	GL50803_15339
	jcf7180000003819	AP1/2B2	GL50803_21423
	jcf7180000004401	AP1G	GL50803_16364
	jcf7180000004289	AP1M	GL50803_89622
	jcf7180000003921	AP1S	GL50803_91198
	jcf7180000003838	AP2M	GL50803_8917
	jcf7180000004398	AP2A	GL50803_17304
	jcf7180000004401	AP2S	GL50803_5328
SRR3177765	jcf7180000021695	AP1/2B1	GL50803_15339
	jcf7180000021780	AP1/2B2	GL50803_21423
	jcf7180000021728	AP1G	GL50803_16364
	jcf7180000021557	AP1M	GL50803_89622
	jcf7180000020526	AP1S	GL50803_91198
	jcf7180000021720	AP2M	GL50803_8917
	jcf7180000021692	AP2A	GL50803_17304
	jcf7180000021728	AP2S	GL50803_5328
SRR3177768	jcf7180000003963	AP1/2B1	GL50803_15339
	jcf7180000004056	AP1/2B2	GL50803_21423
	jcf7180000004909	AP1G	GL50803_16364
	jcf7180000004919	AP1M	GL50803_89622
	jcf7180000004869	AP1S	GL50803_91198
	jcf7180000004874	AP2M	GL50803_8917
	jcf7180000004085	AP2A	GL50803_17304
	jcf7180000004909	AP2S	GL50803_5328
SRR3177775	jcf7180000011193	AP1/2B1	GL50803_15339
	jcf7180000011223	AP1/2B2	GL50803_21423
	jcf7180000011073	AP1G	GL50803_16364
	jcf7180000010580	AP1M	GL50803_89622
	jcf7180000011150	AP1S	GL50803_91198
	jcf7180000011221	AP2M	GL50803_8917
	jcf7180000011192	AP2A	GL50803_17304
	jcf7180000010602	AP2S	GL50803_5328
SRR3177790	jcf7180000010565	AP1/2B1	GL50803_15339
	jcf7180000010870	AP1/2B2	GL50803_21423
	jcf7180000010866	AP1G	GL50803_16364
	jcf7180000010563	AP1M	GL50803_89622
	jcf7180000010711	AP1S	GL50803_91198
	jcf7180000010794	AP2M	GL50803_8917
	jcf7180000010687	AP2A	GL50803_17304
	jcf7180000010866	AP2S	GL50803_5328
SRR3177803	jcf7180000038313	AP1/2B1	GL50803_15339
	jcf7180000038411	AP1/2B2	GL50803_21423
	jcf7180000038386	AP1G	GL50803_16364
	jcf7180000037342	AP1M	GL50803_89622
	jcf7180000037207	AP1S	GL50803_91198
	jcf7180000038368	AP2M	GL50803_8917
	jcf7180000038406	AP2A	GL50803_17304
	jcf7180000038386	AP2S	GL50803_5328
SRR3177805	jcf7180000004829	AP1/2B1	GL50803_15339
	jcf7180000005448	AP1/2B2	GL50803_21423
	jcf7180000005294	AP1G	GL50803_16364
	jcf7180000004847	AP1M	GL50803_89622
	jcf7180000004892	AP1S	GL50803_91198
	jcf7180000005321	AP2M	GL50803_8917
	jcf7180000005479	AP2A	GL50803_17304
	jcf7180000005450	AP2S	GL50803_5328
SRR3177873	jcf7180000028389	AP1/2B1	GL50803_15339
	jcf7180000023556	AP1/2B2	GL50803_21423
	jcf7180000027884	AP1G	GL50803_16364
	jcf7180000024731	AP1M	GL50803_89622
	jcf7180000022636	AP1S	GL50803_91198
	jcf7180000024879	AP2M	GL50803_8917
	jcf7180000022936	AP2A	GL50803_17304
	jcf7180000028301	AP2S	GL50803_5328
SRR3177890	jcf7180000013367	AP1/2B1	GL50803_15339
	jcf7180000013375	AP1/2B2	GL50803_21423
	jcf7180000013370	AP1G	GL50803_16364
	jcf7180000013395	AP1M	GL50803_89622
	jcf7180000012744	AP1S	GL50803_91198
	jcf7180000012717	AP2M	GL50803_8917
	jcf7180000013505	AP2A	GL50803_17304
	jcf7180000013370	AP2S	GL50803_5328
SRR3177900	jcf7180000002773	AP1/2B1	GL50803_15339
	jcf7180000002924	AP1/2B2	GL50803_21423
	jcf7180000002375	AP1G	GL50803_16364
	jcf7180000002931	AP1M	GL50803_89622
	jcf7180000002381	AP1S	GL50803_91198
	jcf7180000002794	AP2M	GL50803_8917
	jcf7180000002811	AP2A	GL50803_17304
	jcf7180000002912	AP2S	GL50803_5328
SRR3177919	jcf7180000006510	AP1/2B1	GL50803_15339
	jcf7180000006515	AP1/2B2	GL50803_21423
	jcf7180000007273	AP1G	GL50803_16364
	jcf7180000007187	AP1M	GL50803_89622
	jcf7180000007118	AP1S	GL50803_91198
	jcf7180000007110	AP2M	GL50803_8917
	jcf7180000007175	AP2A	GL50803_17304
	jcf7180000007273	AP2S	GL50803_5328
SRR3177927	jcf7180000029125	AP1/2B1	GL50803_15339
	jcf7180000029753	AP1/2B2	GL50803_21423
	jcf7180000029734	AP1G	GL50803_16364
	jcf7180000029778	AP1M	GL50803_89622
	jcf7180000029134	AP1S	GL50803_91198
	jcf7180000029867	AP2M	GL50803_8917
	jcf7180000029904	AP2A	GL50803_17304
	jcf7180000029734	AP2S	GL50803_5328
SRR3177932	jcf7180000003985	AP1/2B1	GL50803_15339
	jcf7180000004122	AP1/2B2	GL50803_21423
	jcf7180000004133	AP1G	GL50803_16364
	jcf7180000004152	AP1M	GL50803_89622
	jcf7180000003663	AP1S	GL50803_91198
	jcf7180000003999	AP2M	GL50803_8917
	jcf7180000004016	AP2A	GL50803_17304
	jcf7180000004133	AP2S	GL50803_5328
SRR3177935	jcf7180000049787	AP1/2B1	GL50803_15339
	jcf7180000049882	AP1/2B2	GL50803_21423
	jcf7180000049981	AP1G	GL50803_16364
	jcf7180000049737	AP1M	GL50803_89622
	jcf7180000048470	AP1S	GL50803_91198
	jcf7180000049880	AP2M	GL50803_8917
	jcf7180000049715	AP2A	GL50803_17304
	jcf7180000049981	AP2S	GL50803_5328
SRR3177946	jcf7180000008836	AP1/2B1	GL50803_15339
	jcf7180000008303	AP1/2B2	GL50803_21423
	jcf7180000008921	AP1G	GL50803_16364
	jcf7180000008847	AP1M	GL50803_89622
	jcf7180000008385	AP1S	GL50803_91198
	jcf7180000008943	AP2M	GL50803_8917
	jcf7180000008903	AP2A	GL50803_17304
	jcf7180000008921	AP2S	GL50803_5328
SRR3177949	jcf7180000004811	AP1/2B1	GL50803_15339
	jcf7180000005490	AP1/2B2	GL50803_21423
	jcf7180000005492	AP1G	GL50803_16364
	jcf7180000005439	AP1M	GL50803_89622
	jcf7180000004869	AP1S	GL50803_91198
	jcf7180000005336	AP2M	GL50803_8917
	jcf7180000005488	AP2A	GL50803_17304
	jcf7180000005492	AP2S	GL50803_5328
SRR3177950	jcf7180000029057	AP1/2B1	GL50803_15339
	jcf7180000029210	AP1/2B2	GL50803_21423
	jcf7180000029081	AP1G	GL50803_16364
	jcf7180000029277	AP1M	GL50803_89622
	jcf7180000029074	AP1S	GL50803_91198
	jcf7180000029207	AP2M	GL50803_8917
	jcf7180000029248	AP2A	GL50803_17304
	jcf7180000029256	AP2S	GL50803_5328
SRR3177951	jcf7180000009265	AP1/2B1	GL50803_15339
	jcf7180000009330	AP1/2B2	GL50803_21423
	jcf7180000009346	AP1G	GL50803_16364
	jcf7180000008594	AP1M	GL50803_89622
	jcf7180000008592	AP1S	GL50803_91198
	jcf7180000009189	AP2M	GL50803_8917
	jcf7180000009341	AP2A	GL50803_17304
	jcf7180000009346	AP2S	GL50803_5328
SRR3177990	jcf7180000015724	AP1/2B1	GL50803_15339
	jcf7180000015897	AP1/2B2	GL50803_21423
	jcf7180000015799	AP1G	GL50803_16364
	jcf7180000015011	AP1M	GL50803_89622
	jcf7180000014974	AP1S	GL50803_91198
	jcf7180000015905	AP2M	GL50803_8917
	jcf7180000015988	AP2A	GL50803_17304
	jcf7180000015987	AP2S	GL50803_5328
SRR3178001	jcf7180000038701	AP1/2B1	GL50803_15339
	jcf7180000039926	AP1/2B2	GL50803_21423
	jcf7180000039891	AP1G	GL50803_16364
	jcf7180000039901	AP1M	GL50803_89622
	jcf7180000039867	AP1S	GL50803_91198
	jcf7180000039906	AP2M	GL50803_8917
	jcf7180000039979	AP2A	GL50803_17304
	jcf7180000039891	AP2S	GL50803_5328
SRR3178010	jcf7180000009714	AP1/2B1	GL50803_15339
	jcf7180000009935	AP1/2B2	GL50803_21423
	jcf7180000009926	AP1G	GL50803_16364
	jcf7180000009870	AP1M	GL50803_89622
	jcf7180000009315	AP1S	GL50803_91198
	jcf7180000009936	AP2M	GL50803_8917
	jcf7180000009923	AP2A	GL50803_17304
	jcf7180000009930	AP2S	GL50803_5328
SRR3178016	jcf7180000005446	AP1/2B1	GL50803_15339
	jcf7180000005098	AP1/2B2	GL50803_21423
	jcf7180000005622	AP1G	GL50803_16364
	jcf7180000005555	AP1M	GL50803_89622
	jcf7180000005142	AP1S	GL50803_91198
	jcf7180000005597	AP2M	GL50803_8917
	jcf7180000005617	AP2A	GL50803_17304
	jcf7180000005622	AP2S	GL50803_5328
SRR3178017	jcf7180000005258	AP1/2B1	GL50803_15339
	jcf7180000005282	AP1/2B2	GL50803_21423
	jcf7180000005313	AP1G	GL50803_16364
	jcf7180000005172	AP1M	GL50803_89622
	jcf7180000004831	AP1S	GL50803_91198
	jcf7180000005293	AP2M	GL50803_8917
	jcf7180000005310	AP2A	GL50803_17304
	jcf7180000005313	AP2S	GL50803_5328
SRR3178018	jcf7180000005832	AP1/2B1	GL50803_15339
	jcf7180000005354	AP1/2B2	GL50803_21423
	jcf7180000005969	AP1G	GL50803_16364
	jcf7180000005383	AP1M	GL50803_89622
	jcf7180000005390	AP1S	GL50803_91198
	jcf7180000005996	AP2M	GL50803_8917
	jcf7180000005978	AP2A	GL50803_17304
	jcf7180000005969	AP2S	GL50803_5328
Assemblage B assembly	Scaffold Locus	Annotation	Mapped BGS ORF	Reciprocal BLAST hit (H. sapiens)
SRR1957167	scf7180000002684	AP1/2B1	GL50581_4548
	scf7180000002586	AP1/2B2		AP-2 complex subunit beta isoform a [Homo sapiens]	1e-38
	scf7180000003419	AP1G	GL50581_503
	scf7180000002626	AP1S	GL50581_1906
	No hits	AP1M	GL50581_2373
	scf7180000002842	AP2M	GL50581_423
	scf7180000003132	AP2S	GL50581_2789
	scf7180000002524	AP2A	GL50581_3397
SRR1957170	jcf7180000095339	AP1/2B1	GL50581_4548
	jcf7180000095237	AP1/2B2		AP-2 complex subunit beta isoform a [Homo sapiens]	1e-38
	jcf7180000095268	AP1G	GL50581_503
	jcf7180000086155	AP1S	GL50581_1906
	jcf7180000095286	AP1M	GL50581_2373
	jcf7180000095244	AP2M	GL50581_423
	jcf7180000095394	AP2S	GL50581_2789
	jcf7180000095166	AP2A	GL50581_3397
SRR1957171	jcf7180000014320	AP1/2B1	GL50581_4548
	jcf7180000014250	AP1/2B2		AP-2 complex subunit beta isoform a [Homo sapiens]	1e-38
	jcf7180000014311	AP1G	GL50581_503
	jcf7180000014182	AP1S	GL50581_1906
	jcf7180000014245	AP1M	GL50581_2373
	jcf7180000013009	AP2M	GL50581_423
	jcf7180000014251	AP2S	GL50581_2789
	jcf7180000014232	AP2A	GL50581_3397
SRR1957172	jcf7180000029135	AP1/2B1	GL50581_4548
	jcf718000002911	AP1/2B2		AP-2 complex subunit beta isoform a [Homo sapiens]	1e-38
	jcf7180000029032	AP1G	GL50581_503
	jcf7180000028948	AP1S	GL50581_1906
	jcf7180000029135	AP1M	GL50581_2373
	jcf7180000026572	AP2M	GL50581_423
	jcf7180000029055	AP2S	GL50581_2789
	jcf7180000026624	AP2A	GL50581_3397
SRR1957173	jcf7180000017930	AP1/2B1	GL50581_4548
	jcf7180000017804	AP1/2B2		AP-2 complex subunit beta isoform a [Homo sapiens]	1e-38
	jcf7180000016009	AP1G	GL50581_503
	jcf7180000017982	AP1S	GL50581_1906
	jcf7180000017932	AP1M	GL50581_2373
	jcf7180000017926	AP2M	GL50581_423
	jcf7180000017974	AP2S	GL50581_2789
	jcf7180000017922	AP2A	GL50581_3397
SRR1957176	jcf7180000037656	AP1/2B1	GL50581_4548
	jcf7180000037631	AP1/2B2		AP-2 complex subunit beta isoform a [Homo sapiens]	1e-38
	jcf7180000037636	AP1G	GL50581_503
	jcf7180000037578	AP1S	GL50581_1906
	jcf7180000037748	AP1M	GL50581_2373
	jcf7180000037644	AP2M	GL50581_423
	jcf7180000037622	AP2S	GL50581_2789
	jcf7180000037674	AP2A	GL50581_3397
SRR1957177	jcf7180000036274	AP1/2B1	GL50581_4548
	jcf7180000036115	AP1/2B2		AP-2 complex subunit beta isoform a [Homo sapiens]	1e-38
	jcf7180000036245	AP1G	GL50581_503
	jcf7180000034984	AP1S	GL50581_1906
	jcf7180000036246	AP1M	GL50581_2373
	jcf7180000036059	AP2M	GL50581_423
	jcf7180000036228	AP2S	GL50581_2789
	jcf7180000036140	AP2A	GL50581_3397
SRR1957178	jcf7180000005690	AP1/2B1	GL50581_4548
	jcf7180000005726	AP1/2B2		AP-2 complex subunit beta isoform a [Homo sapiens]	1e-38
	jcf7180000005531	AP1G	GL50581_503
	jcf7180000005514	AP1S	GL50581_1906
	jcf7180000005314	AP1M	GL50581_2373
	jcf7180000005688	AP2M	GL50581_423
	jcf7180000005673	AP2S	GL50581_2789
	jcf7180000005708	AP2A	GL50581_3397
SRR2158266	jcf7180000006596	AP1/2B1	GL50581_4548
	jcf7180000006548	AP1/2B2		AP-2 complex subunit beta isoform a [Homo sapiens]	1e-38
	jcf7180000006617	AP1G	GL50581_503
	jcf7180000006503	AP1S	GL50581_1906
	jcf7180000006440	AP1M	GL50581_2373
	jcf7180000006437	AP2M	GL50581_423
	jcf7180000006559	AP2S	GL50581_2789
	jcf7180000006542	AP2A	GL50581_3397
SRR2168393	jcf7180000029233	AP1/2B1	GL50581_4548
	jcf7180000029187	AP1/2B2		AP-2 complex subunit beta isoform a [Homo sapiens]	1e-38
	jcf7180000026607	AP1G	GL50581_503
	jcf7180000026690	AP1S	GL50581_1906
	jcf7180000029144	AP1M	GL50581_2373
	jcf7180000029229	AP2M	GL50581_423
	jcf7180000029259	AP2S	GL50581_2789
	jcf7180000029230	AP2A	GL50581_3397
SRR3177748	jcf7180000020914	AP1/2B1	GL50581_4548
	jcf7180000020992	AP1/2B2		AP-2 complex subunit beta isoform a [Homo sapiens]	1e-38
	jcf7180000021068	AP1G	GL50581_503
	jcf7180000020953	AP1S	GL50581_1906
	jcf7180000021103	AP1M	GL50581_2373
	jcf7180000021077	AP2M	GL50581_423
	jcf7180000021069	AP2S	GL50581_2789
	jcf7180000020968	AP2A	GL50581_3397
SRR3177754	jcf7180000007015	AP1/2B1	GL50581_4548
	jcf7180000007023	AP1/2B2		AP-2 complex subunit beta isoform a [Homo sapiens]	1e-38
	jcf7180000006342	AP1G	GL50581_503
	jcf7180000007021	AP1S	GL50581_1906
	jcf7180000007033	AP1M	GL50581_2373
	jcf7180000007181	AP2M	GL50581_423
	jcf7180000007159	AP2S	GL50581_2789
	jcf7180000007156	AP2A	GL50581_3397
SRR3177755	jcf7180000039626	AP1/2B1	GL50581_4548
	jcf7180000039424	AP1/2B2		AP-2 complex subunit beta isoform a [Homo sapiens]	1e-38
	jcf7180000039429	AP1G	GL50581_503
	jcf7180000039415	AP1S	GL50581_1906
	jcf7180000039480	AP1M	GL50581_2373
	jcf7180000039434	AP2M	GL50581_423
	jcf7180000039451	AP2S	GL50581_2789
	jcf7180000039197	AP2A	GL50581_3397
SRR3177757	jcf7180000026004	AP1/2B1	GL50581_4548
	jcf7180000026351	AP1/2B2		AP-2 complex subunit beta isoform b [Homo sapiens]	4e-110
	jcf7180000025821	AP1G	GL50581_503
	jcf7180000020886	AP1S	GL50581_1906
	jcf7180000026317	AP1M	GL50581_2373
	jcf7180000024289	AP2M	GL50581_423
	jcf7180000020872	AP2S	GL50581_2789
	jcf7180000020849	AP2A	GL50581_3397
SRR3177763	jcf7180000012166	AP1/2B1	GL50581_4548
	jcf7180000012088	AP1/2B2		AP-2 complex subunit beta isoform a [Homo sapiens]	1e-38
	jcf7180000012063	AP1G	GL50581_503
	jcf7180000012175	AP1S	GL50581_1906
	jcf7180000012131	AP1M	GL50581_2373
	jcf7180000012129	AP2M	GL50581_423
	jcf7180000012126	AP2S	GL50581_2789
	jcf7180000012048	AP2A	GL50581_3397
SRR3177816	jcf7180000012649	AP1/2B1	GL50581_4548
	jcf7180000012723	AP1/2B2		AP-2 complex subunit beta isoform a [Homo sapiens]	1e-38
	jcf7180000012824	AP1G	GL50581_503
	jcf7180000012637	AP1S	GL50581_1906
	jcf7180000011806	AP1M	GL50581_2373
	jcf7180000012784	AP2M	GL50581_423
	jcf7180000012716	AP2S	GL50581_2789
	jcf7180000012742	AP2A	GL50581_3397
SRR3177826	jcf7180000019557	AP1/2B1	GL50581_4548
	jcf7180000017314	AP1/2B2		AP-2 complex subunit beta isoform a [Homo sapiens]	1e-38
	jcf7180000018651	AP1G	GL50581_503
	jcf7180000019788	AP1S	GL50581_1906
	jcf7180000019714	AP1M	GL50581_2373
	jcf7180000019572	AP2M	GL50581_423
	jcf7180000019803	AP2S	GL50581_2789
	jcf7180000018653	AP2A	GL50581_3397
SRR3177835	jcf7180000014418	AP1/2B1	GL50581_4548
	jcf7180000014266	AP1/2B2		AP-2 complex subunit beta isoform a [Homo sapiens]	1e-38
	jcf7180000014403	AP1G	GL50581_503
	jcf7180000014460	AP1S	GL50581_1906
	jcf7180000013103	AP1M	GL50581_2373
	jcf7180000014454	AP2M	GL50581_423
	jcf7180000014426	AP2S	GL50581_2789
	jcf7180000014467	AP2A	GL50581_3397
SRR3177841	jcf7180000007579	AP1/2B1	GL50581_4548
	jcf7180000007588	AP1/2B2		AP-2 complex subunit beta isoform a [Homo sapiens]	1e-38
	jcf7180000007564	AP1G	GL50581_503
	jcf7180000007486	AP1S	GL50581_1906
	jcf7180000007538	AP1M	GL50581_2373
	jcf7180000007630	AP2M	GL50581_423
	jcf7180000007578	AP2S	GL50581_2789
	jcf7180000007658	AP2A	GL50581_3397
SRR3177858	jcf7180000015186	AP1/2B1	GL50581_4548
	jcf7180000015017	AP1/2B2		AP-2 complex subunit beta isoform a [Homo sapiens]	1e-38
	jcf7180000015180	AP1G	GL50581_503
	jcf7180000015208	AP1S	GL50581_1906
	jcf7180000013631	AP1M	GL50581_2373
	jcf7180000015137	AP2M	GL50581_423
	jcf7180000015115	AP2S	GL50581_2789
	jcf7180000015097	AP2A	GL50581_3397
SRR3177862	jcf7180000006337	AP1/2B1	GL50581_4548
	jcf7180000006867	AP1/2B2		AP-2 complex subunit beta isoform a [Homo sapiens]	1e-38
	jcf7180000007048	AP1G	GL50581_503
	jcf7180000006966	AP1S	GL50581_1906
	jcf7180000006933	AP1M	GL50581_2373
	jcf7180000006982	AP2M	GL50581_423
	jcf7180000007136	AP2S	GL50581_2789
	jcf7180000006890	AP2A	GL50581_3397
SRR3177903	jcf7180000010679	AP1/2B1	GL50581_4548
	jcf7180000010563	AP1/2B2		AP-2 complex subunit beta isoform a [Homo sapiens]	1e-38
	jcf7180000010586	AP1G	GL50581_503
	jcf7180000010707	AP1S	GL50581_1906
	jcf7180000010556	AP1M	GL50581_2373
	jcf7180000010707	AP2M	GL50581_423
	jcf7180000010640	AP2S	GL50581_2789
	jcf7180000010668	AP2A	GL50581_3397
SRR3177917	jcf7180000019688	AP1/2B1	GL50581_4548
	jcf7180000019607	AP1/2B2		AP-2 complex subunit beta isoform a [Homo sapiens]	1e-38
	jcf7180000018135	AP1G	GL50581_503
	jcf7180000018204	AP1S	GL50581_1906
	jcf7180000018137	AP1M	GL50581_2373
	jcf7180000019612	AP2M	GL50581_423
	jcf7180000018254	AP2S	GL50581_2789
	jcf7180000019641	AP2A	GL50581_3397
SRR3177926	jcf7180000017396	AP1/2B1	GL50581_4548
	jcf7180000017314	AP1/2B2		AP-2 complex subunit beta isoform a [Homo sapiens]	1e-38
	jcf7180000015490	AP1G	GL50581_503
	jcf7180000017352	AP1S	GL50581_1906
	jcf7180000017155	AP1M	GL50581_2373
	jcf7180000017313	AP2M	GL50581_423
	jcf7180000017382	AP2S	GL50581_2789
	jcf7180000017306	AP2A	GL50581_3397
SRR3177928	jcf7180000009043	AP1/2B1	GL50581_4548
	jcf7180000009836	AP1/2B2		AP-2 complex subunit beta isoform a [Homo sapiens]	1e-38
	jcf7180000009903	AP1G	GL50581_503
	jcf7180000009223	AP1S	GL50581_1906
	jcf7180000009024	AP1M	GL50581_2373
	jcf7180000009017	AP2M	GL50581_423
	jcf7180000009865	AP2S	GL50581_2789
	jcf7180000009861	AP2A	GL50581_3397
SRR3177929	jcf7180000016823	AP1/2B1	GL50581_4548
	jcf7180000016573	AP1/2B2		AP-2 complex subunit beta isoform a [Homo sapiens]	1e-38
	jcf7180000016771	AP1G	GL50581_503
	jcf7180000015176	AP1S	GL50581_1906
	jcf7180000016574	AP1M	GL50581_2373
	jcf7180000016779	AP2M	GL50581_423
	jcf7180000016795	AP2S	GL50581_2789
	jcf7180000016778	AP2A	GL50581_3397
SRR3177930	jcf7180000018796	AP1/2B1	GL50581_4548
	jcf7180000017555	AP1/2B2		AP-2 complex subunit beta isoform a [Homo sapiens]	1e-38
	jcf7180000018860	AP1G	GL50581_503
	jcf7180000018704	AP1S	GL50581_1906
	jcf7180000018863	AP1M	GL50581_2373
	jcf7180000018817	AP2M	GL50581_423
	jcf7180000018860	AP2S	GL50581_2789
	jcf7180000018833	AP2A	GL50581_3397
SRR3177931	jcf7180000011684	AP1/2B1	GL50581_4548
	jcf7180000011575	AP1/2B2		AP-2 complex subunit beta isoform a [Homo sapiens]	1e-38
	jcf7180000010837	AP1G	GL50581_503
	jcf7180000011560	AP1S	GL50581_1906
	jcf7180000011604	AP1M	GL50581_2373
	jcf7180000011602	AP2M	GL50581_423
	jcf7180000011649	AP2S	GL50581_2789
	jcf7180000011642	AP2A	GL50581_3397
SRR3177933	jcf7180000005982	AP1/2B1	GL50581_4548
	jcf7180000005944	AP1/2B2		AP-2 complex subunit beta isoform a [Homo sapiens]	1e-38
	jcf7180000005983	AP1G	GL50581_503
	jcf7180000005348	AP1S	GL50581_1906
	jcf7180000005300	AP1M	GL50581_2373
	jcf7180000005991	AP2M	GL50581_423
	jcf7180000005983	AP2S	GL50581_2789
	jcf7180000006027	AP2A	GL50581_3397
SRR3177934	jcf7180000015393	AP1/2B1	GL50581_4548
	jcf7180000015503	AP1/2B2		AP-2 complex subunit beta isoform a [Homo sapiens]	1e-38
	jcf7180000015426	AP1G	GL50581_503
	jcf7180000013921	AP1S	GL50581_1906
	jcf7180000013800	AP1M	GL50581_2373
	jcf7180000015495	AP2M	GL50581_423
	jcf7180000013788	AP2S	GL50581_2789
	jcf7180000015416	AP2A	GL50581_3397
SRR3177936	jcf7180000043161	AP1/2B1	GL50581_4548
	jcf7180000050249	AP1/2B2		AP-2 complex subunit beta isoform a [Homo sapiens]	1e-38
	jcf7180000050118	AP1G	GL50581_503
	jcf7180000050399	AP1S	GL50581_1906
	jcf7180000050346	AP1M	GL50581_2373
	jcf7180000050465	AP2M	GL50581_423
	jcf7180000049934	AP2S	GL50581_2789
	jcf7180000050275	AP2A	GL50581_3397
SRR3177937	jcf7180000010142	AP1/2B1	GL50581_4548
	jcf7180000008989	AP1/2B2		AP-2 complex subunit beta isoform a [Homo sapiens]	1e-38
	jcf7180000009056	AP1G	GL50581_503
	jcf7180000010148	AP1S	GL50581_1906
	jcf7180000009017	AP1M	GL50581_2373
	jcf7180000010165	AP2M	GL50581_423
	jcf7180000010302	AP2S	GL50581_2789
	jcf7180000010277	AP2A	GL50581_3397
SRR3177947	jcf7180000049943	AP1/2B1	GL50581_4548
	jcf7180000049944	AP1/2B2		AP-2 complex subunit beta isoform a [Homo sapiens]	1e-38
	jcf7180000049930	AP1G	GL50581_503
	jcf7180000049996	AP1S	GL50581_1906
	jcf7180000045542	AP1M	GL50581_2373
	jcf7180000049925	AP2M	GL50581_423
	jcf7180000049952	AP2S	GL50581_2789
	jcf7180000049939	AP2A	GL50581_3397
SRR3177948	jcf7180000024838	AP1/2B1	GL50581_4548
	jcf7180000024818	AP1/2B2		AP-2 complex subunit beta isoform a [Homo sapiens]	1e-38
	jcf7180000024905	AP1G	GL50581_503
	jcf7180000022433	AP1S	GL50581_1906
	jcf7180000024739	AP1M	GL50581_2373
	jcf7180000024853	AP2M	GL50581_423
	jcf7180000024826	AP2S	GL50581_2789
	jcf7180000024838	AP2A	GL50581_3397
SRR3177952	jcf7180000025037	AP1/2B1	GL50581_4548
	jcf7180000025039	AP1/2B2		AP-2 complex subunit beta isoform a [Homo sapiens]	1e-38
	jcf7180000024976	AP1G	GL50581_503
	jcf7180000024750	AP1S	GL50581_1906
	jcf7180000025057	AP1M	GL50581_2373
	jcf7180000024919	AP2M	GL50581_423
	jcf7180000024988	AP2S	GL50581_2789
	jcf7180000024300	AP2A	GL50581_3397
SRR3177955	jcf7180000025548	AP1/2B1	GL50581_4548
	jcf7180000025549	AP1/2B2		AP-2 complex subunit beta isoform a [Homo sapiens]	1e-38
	jcf7180000025511	AP1G	GL50581_503
	jcf7180000025669	AP1S	GL50581_1906
	jcf7180000025604	AP1M	GL50581_2373
	jcf7180000025614	AP2M	GL50581_423
	jcf7180000025630	AP2S	GL50581_2789
	jcf7180000025622	AP2A	GL50581_3397
SRR3177962	jcf7180000015638	AP1/2B1	GL50581_4548
	jcf7180000015554	AP1/2B2		AP-2 complex subunit beta isoform a [Homo sapiens]	1e-38
	jcf7180000015629	AP1G	GL50581_503
	jcf7180000014236	AP1S	GL50581_1906
	jcf7180000015615	AP1M	GL50581_2373
	jcf7180000013782	AP2M	GL50581_423
	jcf7180000015613	AP2S	GL50581_2789
	jcf7180000013653	AP2A	GL50581_3397
SRR3177974	jcf7180000025324	AP1/2B1	GL50581_4548
	jcf7180000025181	AP1/2B2		AP-2 complex subunit beta isoform a [Homo sapiens]	1e-38
	jcf7180000025211	AP1G	GL50581_503
	jcf7180000024025	AP1S	GL50581_1906
	jcf7180000025100	AP1M	GL50581_2373
	jcf7180000025227	AP2M	GL50581_423
	jcf7180000025303	AP2S	GL50581_2789
	jcf7180000025324	AP2A	GL50581_3397
SRR3177978	jcf7180000020890	AP1/2B1	GL50581_4548
	jcf7180000020582	AP1/2B2		AP-2 complex subunit beta isoform b [Homo sapiens]	4e-110
	jcf7180000020782	AP1G	GL50581_503
	jcf7180000020838	AP1S	GL50581_1906
	jcf7180000020885	AP1M	GL50581_2373
	jcf7180000020808	AP2M	GL50581_423
	jcf7180000020852	AP2S	GL50581_2789
	jcf7180000019222	AP2A	GL50581_3397
SRR3178007	jcf7180000033166	AP1/2B1	GL50581_4548
	jcf7180000029893	AP1/2B2		AP-2 complex subunit beta isoform b [Homo sapiens]	4e-110
	jcf7180000030284	AP1G	GL50581_503
	jcf7180000030092	AP1S	GL50581_1906
	jcf7180000027967	AP1M	GL50581_2373
	jcf7180000030641	AP2M	GL50581_423
	jcf7180000029839	AP2S	GL50581_2789
	jcf7180000033301	AP2A	GL50581_3397
SRR3178008	jcf7180000005170	AP1/2B1	GL50581_4548
	jcf7180000005676	AP1/2B2		AP-2 complex subunit beta isoform b [Homo sapiens]	4e-110
	jcf7180000005707	AP1G	GL50581_503
	jcf7180000005735	AP1S	GL50581_1906
	jcf7180000005151	AP1M	GL50581_2373
	jcf7180000005785	AP2M	GL50581_423
	jcf7180000005875	AP2S	GL50581_2789
	jcf7180000005697	AP2A	GL50581_3397
SRR3178009	jcf7180000014231	AP1/2B1	GL50581_4548
	jcf7180000014110	AP1/2B2		AP-2 complex subunit beta isoform b [Homo sapiens]	4e-110
	jcf7180000012589	AP1G	GL50581_503
	jcf7180000012685	AP1S	GL50581_1906
	jcf7180000014217	AP1M	GL50581_2373
	jcf7180000014214	AP2M	GL50581_423
	jcf7180000014196	AP2S	GL50581_2789
	jcf7180000014254	AP2A	GL50581_3397
SRR3178011	jcf7180000009273	AP1/2B1	GL50581_4548
	jcf7180000009086	AP1/2B2		AP-2 complex subunit beta isoform b [Homo sapiens]	4e-110
	jcf7180000009182	AP1G	GL50581_503
	jcf7180000008418	AP1S	GL50581_1906
	jcf7180000009220	AP1M	GL50581_2373
	jcf7180000009177	AP2M	GL50581_423
	jcf7180000008172	AP2S	GL50581_2789
	jcf7180000009197	AP2A	GL50581_3397
SRR3178012	jcf7180000009357	AP1/2B1	GL50581_4548
	jcf7180000009180	AP2/2B2		AP-2 complex subunit beta isoform b [Homo sapiens]	4e-110
	jcf7180000011102	AP1G	GL50581_503
	jcf7180000009261	AP1S	GL50581_1906
	jcf7180000009291	AP1M	GL50581_2373
	jcf7180000010516	AP2M	GL50581_423
	jcf7180000009579	AP2S	GL50581_2789
	jcf7180000011237	AP2A	GL50581_3397
SRR3178013	jcf7180000034183	AP1/2B1	GL50581_4548
	jcf7180000034201	AP1/2B2		AP-2 complex subunit beta isoform b [Homo sapiens]	4e-110
	jcf7180000034205	AP1G	GL50581_503
	jcf7180000032568	AP1S	GL50581_1906
	jcf7180000034001	AP1M	GL50581_2373
	jcf7180000034141	AP2M	GL50581_423
	jcf7180000034205	AP2S	GL50581_2789
	jcf7180000034209	AP2A	GL50581_3397
SRR3178014	jcf7180000016547	AP1/2B1	GL50581_4548
	jcf7180000017867	AP1/2B2		AP-2 complex subunit beta isoform b [Homo sapiens]	4e-110
	jcf7180000017644	AP1G	GL50581_503
	jcf7180000016656	AP1S	GL50581_1906
	jcf7180000017839	AP1M	GL50581_2373
	jcf7180000017755	AP2M	GL50581_423
	jcf7180000017729	AP2S	GL50581_2789
	jcf7180000017672	AP2A	GL50581_3397
SRR3178015	jcf7180000008234	AP1/2B1	GL50581_4548
	jcf7180000008261	AP1/2B2		AP-2 complex subunit beta isoform b [Homo sapiens]	4e-110
	jcf7180000007365	AP1G	GL50581_503
	jcf7180000008086	AP1S	GL50581_1906	AP2 sigma adaptin [Giardia intestinalis]	2e-96
	jcf7180000007372	AP1M	GL50581_2373
	jcf7180000008196	AP2M	GL50581_423
	jcf7180000008086	AP2S	GL50581_2789
	jcf7180000008298	AP2A	GL50581_3397

## Sheet: Clathrin_SPGs
Table S5: Analyses of the Clathrin complex in the Canadian Giardia Genomes based on Liftoff predictions
Assemblage A assembly	Scaffold Locus	Annotation	Mapped AWB ORF	Unmapped ORFs
SRR1957168	jcf7180000013813	CHC	GL50803_102108
SRR1957169	jcf7180000004095	CHC	GL50803_102108
SRR1957174	jcf7180000013052	CHC	GL50803_102108
SRR1957175	jcf7180000004202	CHC	GL50803_102108
SRR3177738	jcf7180000029572	CHC	GL50803_102108
SRR3177739	jcf7180000004788	CHC	GL50803_102108
SRR3177740	jcf7180000008498	CHC	GL50803_102108
SRR3177741	jcf7180000009172	CHC	GL50803_102108
SRR3177742	jcf7180000008066	CHC	GL50803_102108
SRR3177743	jcf7180000018114	CHC	GL50803_102108
SRR3177744	jcf7180000008070	CHC	GL50803_102108
SRR3177745	jcf7180000023941	CHC	GL50803_102108
SRR3177746	jcf7180000044733	CHC	GL50803_102108
SRR3177747	jcf7180000043527	CHC	GL50803_102108
SRR3177750	jcf7180000003177	CHC	GL50803_102108
SRR3177751	jcf7180000018181	CHC	GL50803_102108
SRR3177752	jcf7180000008089	CHC	GL50803_102108
SRR3177753	jcf7180000029042	CHC	GL50803_102108
SRR3177759	jcf7180000006374	CHC	GL50803_102108
SRR3177760	jcf7180000004262	CHC	GL50803_102108
SRR3177765	jcf7180000021714	CHC	GL50803_102108
SRR3177768	jcf7180000004732	CHC	GL50803_102108
SRR3177775	jcf7180000011230	CHC	GL50803_102108
SRR3177790	jcf7180000010786	CHC	GL50803_102108
SRR3177803	jcf7180000038383	CHC	GL50803_102108
SRR3177805	jcf7180000005451	CHC	GL50803_102108
SRR3177873	jcf7180000027790	CHC	GL50803_102108
SRR3177890	jcf7180000013478	CHC	GL50803_102108
SRR3177900	jcf7180000002422	CHC	GL50803_102108
SRR3177919	jcf7180000007124	CHC	GL50803_102108
SRR3177927	jcf7180000029108	CHC	GL50803_102108
SRR3177932	jcf7180000004099	CHC	GL50803_102108
SRR3177935	jcf7180000049862	CHC	GL50803_102108
SRR3177946	jcf7180000008962	CHC	GL50803_102108
SRR3177949	jcf7180000005481	CHC	GL50803_102108
SRR3177950	jcf7180000029104	CHC	GL50803_102108
SRR3177951	jcf7180000009271	CHC	GL50803_102108
SRR3177990	jcf7180000015927	CHC	GL50803_102108
SRR3178001	jcf7180000039893	CHC	GL50803_102108
SRR3178010	jcf7180000009893	CHC	GL50803_102108
SRR3178016	jcf7180000005558	CHC	GL50803_102108
SRR3178017	jcf7180000005285	CHC	GL50803_102108
SRR3178018	jcf7180000005943	CHC	GL50803_102108
Assemblage B assembly	Scaffold Locus	Annotation	Mapped BGS ORF	Unmapped ORFs
SRR1957167	scf7180000002962	CHC	GL50581_585
SRR1957170	jcf7180000095281	CHC	GL50581_585
SRR1957171	jcf7180000014154	CHC	GL50581_585
SRR1957172	jcf7180000029054	CHC	GL50581_585
SRR1957173	jcf7180000017951	CHC	GL50581_585
SRR1957176	jcf7180000037645	CHC	GL50581_585
SRR1957177	jcf7180000036190	CHC	GL50581_585
SRR1957178	jcf7180000005681	CHC	GL50581_585
SRR2158266	jcf7180000006562	CHC	GL50581_585
SRR2168393	jcf7180000029222	CHC	GL50581_585
SRR3177748	jcf7180000021065	CHC	GL50581_585
SRR3177754	jcf7180000007151	CHC	GL50581_585
SRR3177755	jcf7180000039446	CHC	GL50581_585
SRR3177757	jcf7180000026326	CHC	GL50581_585
SRR3177763	jcf7180000012186	CHC	GL50581_585
SRR3177816	jcf7180000012773	CHC	GL50581_585
SRR3177826	jcf7180000019808	CHC	GL50581_585
SRR3177835	jcf7180000014362	CHC	GL50581_585
SRR3177841	jcf7180000007574	CHC	GL50581_585
SRR3177858	jcf7180000014958	CHC	GL50581_585
SRR3177862	jcf7180000007049	CHC	GL50581_585
SRR3177903	jcf7180000010680	CHC	GL50581_585
SRR3177917	jcf7180000019619	CHC	GL50581_585
SRR3177926	jcf7180000017335	CHC	GL50581_585
SRR3177928	jcf7180000009843	CHC	GL50581_585
SRR3177929	jcf7180000016752	CHC	GL50581_585
SRR3177930	jcf7180000018786	CHC	GL50581_585
SRR3177931	jcf7180000011622	CHC	GL50581_585
SRR3177933	jcf7180000005843	CHC	GL50581_585
SRR3177934	jcf7180000015571	CHC	GL50581_585
SRR3177936	jcf7180000050057	CHC	GL50581_585
SRR3177937	jcf7180000010312	CHC	GL50581_585
SRR3177947	jcf7180000049972	CHC	GL50581_585
SRR3177948	jcf7180000024835	CHC	GL50581_585
SRR3177952	jcf7180000024990	CHC	GL50581_585
SRR3177955	jcf7180000025596	CHC	GL50581_585
SRR3177962	jcf7180000015644	CHC	GL50581_585
SRR3177974	jcf7180000025262	CHC	GL50581_585
SRR3177978	jcf7180000020848	CHC	GL50581_585
SRR3178007	jcf7180000029958	CHC	GL50581_585
SRR3178008	jcf7180000005220	CHC	GL50581_585
SRR3178009	jcf7180000012608	CHC	GL50581_585
SRR3178011	jcf7180000009191	CHC	GL50581_585
SRR3178012	jcf7180000009404	CHC	GL50581_585
SRR3178013	jcf7180000034009	CHC	GL50581_585
SRR3178014	jcf7180000017884	CHC	GL50581_585
SRR3178015	jcf7180000007371	CHC	GL50581_585

## Sheet: COPI
Table S5: Analyses of the COPI protein complex in the Canadian Giardia Genomes based on Liftoff predictions
Assemblage A assembly	Scaffold Locus	Annotation	Mapped AWB ORF	Unmapped ORFs
SRR1957168	jcf7180000013743	CopB	GL50803_88082
	jcf7180000013780	CopG	GL50803_5603
	jcf7180000013784	CopD	GL50803_6170
	jcf7180000013627	CopZ	GL50803_17345
	jcf7180000012996	CopA	GL50803_11953
	jcf7180000013641	CopB'	GL50803_9593
SRR1957169	jcf7180000004540	CopB	GL50803_88082
	jcf7180000004600	CopG	GL50803_5603
	jcf7180000004041	CopD	GL50803_6170
	jcf7180000004533	CopZ	GL50803_17345
	jcf7180000003996	CopA	GL50803_11953
	jcf7180000003984	CopB'	GL50803_9593
SRR1957174	jcf7180000013221	CopB	GL50803_88082
	jcf7180000013321	CopG	GL50803_5603
	jcf7180000010885	CopD	GL50803_6170
	jcf7180000013445	CopZ	GL50803_17345
	jcf7180000013374	CopA	GL50803_11953
	jcf7180000013237	CopB'	GL50803_9593
SRR1957175	jcf7180000004092	CopB	GL50803_88082
	jcf7180000003725	CopG	GL50803_5603
	jcf7180000004162	CopD	GL50803_6170
	jcf7180000004242	CopZ	GL50803_17345
	jcf7180000003754	CopA	GL50803_11953
	jcf7180000004201	CopB'	GL50803_9593
SRR3177738	jcf7180000029638	CopB	GL50803_88082
	jcf7180000028559	CopG	GL50803_5603
	jcf7180000029549	CopD	GL50803_6170
	jcf7180000029580	CopZ	GL50803_17345
	jcf7180000029611	CopA	GL50803_11953
	jcf7180000029430	CopB'	GL50803_9593
SRR3177739	jcf7180000004800	CopB	GL50803_88082
	jcf7180000004304	CopG	GL50803_5603
	jcf7180000004746	CopD	GL50803_6170
	jcf7180000004770	CopZ	GL50803_17345
	jcf7180000004795	CopA	GL50803_11953
	jcf7180000004828	CopB'	GL50803_9593
SRR3177740	jcf7180000008644	CopB	GL50803_88082
	jcf7180000007832	CopG	GL50803_5603
	jcf7180000008628	CopD	GL50803_6170
	jcf7180000008547	CopZ	GL50803_17345
	jcf7180000007837	CopA	GL50803_11953
	jcf7180000008489	CopB'	GL50803_9593
SRR3177741	jcf7180000009225	CopB	GL50803_88082
	jcf7180000009227	CopG	GL50803_5603
	jcf7180000009206	CopD	GL50803_6170
	jcf7180000009140	CopZ	GL50803_17345
	jcf7180000009158	CopA	GL50803_11953
	jcf7180000009215	CopB'	GL50803_9593
	jcf7180000009158	CopA	GL50803_11953
	jcf7180000009215	CopB'	GL50803_9593
SRR3177742	jcf7180000007447	CopB	GL50803_88082
	jcf7180000007482	CopG	GL50803_5603
	jcf7180000007479	CopD	GL50803_6170
	jcf7180000008008	CopZ	GL50803_17345
	jcf7180000008026	CopA	GL50803_11953
	jcf7180000008053	CopB'	GL50803_9593
	jcf7180000008026	CopA	GL50803_11953
	jcf7180000008053	CopB'	GL50803_9593
SRR3177744	jcf7180000008097	CopB	GL50803_88082
	jcf7180000008122	CopG	GL50803_5603
	jcf7180000007538	CopD	GL50803_6170
	jcf7180000007984	CopZ	GL50803_17345
	jcf7180000007538	CopA	GL50803_11953
	jcf7180000007972	CopB'	GL50803_9593
SRR3177745	jcf7180000024548	CopB	GL50803_88082
	jcf7180000024634	CopG	GL50803_5603
	jcf7180000024713	CopD	GL50803_6170
	jcf7180000023925	CopZ	GL50803_17345
	jcf7180000024707	CopA	GL50803_11953
	jcf7180000024678	CopB'	GL50803_9593
SRR3177746	jcf7180000044741	CopB	GL50803_88082
	jcf7180000044776	CopG	GL50803_5603
	jcf7180000043347	CopD	GL50803_6170
	jcf7180000044726	CopZ	GL50803_17345
	jcf7180000044738	CopA	GL50803_11953
	jcf7180000044584	CopB'	GL50803_9593
SRR3177747	jcf7180000043692	CopB	GL50803_88082
	jcf7180000043777	CopG	GL50803_5603
	jcf7180000043895	CopD	GL50803_6170
	jcf7180000043518	CopZ	GL50803_17345
	jcf7180000043811	CopA	GL50803_11953
	jcf7180000043951	CopB'	GL50803_9593
SRR3177750	jcf7180000003189	CopB	GL50803_88082
	jcf7180000003260	CopG	GL50803_5603
	jcf7180000003020	CopD	GL50803_6170
	jcf7180000003251	CopZ	GL50803_17345
	jcf7180000003177	CopA	GL50803_11953
	jcf7180000002800	CopB'	GL50803_9593
SRR3177751	jcf7180000018134	CopB	GL50803_88082
	jcf7180000018040	CopG	GL50803_5603
	jcf7180000018220	CopD	GL50803_6170
	jcf7180000018176	CopZ	GL50803_17345
	jcf7180000018094	CopA	GL50803_11953
	jcf7180000018170	CopB'	GL50803_9593
SRR3177752	jcf7180000008110	CopB	GL50803_88082
	jcf7180000008011	CopG	GL50803_5603
	jcf7180000008076	CopD	GL50803_6170
	jcf7180000007386	CopZ	GL50803_17345
	jcf7180000008047	CopA	GL50803_11953
	jcf7180000007394	CopB'	GL50803_9593
SRR3177753	jcf7180000028853	CopB	GL50803_88082
	jcf7180000027518	CopG	GL50803_5603
	jcf7180000027534	CopD	GL50803_6170
	jcf7180000028765	CopZ	GL50803_17345
	jcf7180000028985	CopA	GL50803_11953
	jcf7180000028970	CopB'	GL50803_9593
SRR3177759	jcf7180000006358	CopB	GL50803_88082
	jcf7180000005100	CopG	GL50803_5603
	jcf7180000006337	CopD	GL50803_6170
	jcf7180000006310	CopZ	GL50803_17345
	jcf7180000004987	CopA	GL50803_11953
	jcf7180000006389	CopB'	GL50803_9593
SRR3177760	jcf7180000004382	CopB	GL50803_88082
	jcf7180000003906	CopG	GL50803_5603
	jcf7180000004405	CopD	GL50803_6170
	jcf7180000004269	CopZ	GL50803_17345
	jcf7180000004265	CopA	GL50803_11953
	jcf7180000004381	CopB'	GL50803_9593
SRR3177765	jcf7180000021775	CopB	GL50803_88082
	jcf7180000020628	CopG	GL50803_5603
	jcf7180000021763	CopD	GL50803_6170
	jcf7180000021618	CopZ	GL50803_17345
	jcf7180000021679	CopA	GL50803_11953
	jcf7180000021783	CopB'	GL50803_9593
SRR3177768	jcf7180000004866	CopB	GL50803_88082
	jcf7180000004914	CopG	GL50803_5603
	jcf7180000004791	CopD	GL50803_6170
	jcf7180000004026	CopZ	GL50803_17345
	jcf7180000004871	CopA	GL50803_11953
	jcf7180000004866	CopB'	GL50803_9593
SRR3177775	jcf7180000011183	CopB	GL50803_88082
	jcf7180000010592	CopG	GL50803_5603
	jcf7180000011182	CopD	GL50803_6170
	jcf7180000011072	CopZ	GL50803_17345
	jcf7180000011214	CopA	GL50803_11953
	jcf7180000011183	CopB'	GL50803_9593
SRR3177790	jcf7180000010576	CopB	GL50803_88082
	jcf7180000010818	CopG	GL50803_5603
	jcf7180000010662	CopD	GL50803_6170
	jcf7180000010573	CopZ	GL50803_17345
	jcf7180000010561	CopA	GL50803_11953
	jcf7180000010835	CopB'	GL50803_9593
SRR3177803	jcf7180000038436	CopB	GL50803_88082
	jcf7180000037201	CopG	GL50803_5603
	jcf7180000038344	CopD	GL50803_6170
	jcf7180000038363	CopZ	GL50803_17345
	jcf7180000038416	CopA	GL50803_11953
	jcf7180000037213	CopB'	GL50803_9593
SRR3177805	jcf7180000005427	CopB	GL50803_88082
	jcf7180000005332	CopG	GL50803_5603
	jcf7180000004862	CopD	GL50803_6170
	jcf7180000005490	CopZ	GL50803_17345
	jcf7180000005331	CopA	GL50803_11953
	jcf7180000005467	CopB'	GL50803_9593
SRR3177873	jcf7180000023722	CopB	GL50803_88082
	jcf7180000027684	CopG	GL50803_5603
	jcf7180000028281	CopD	GL50803_6170
	jcf7180000024432	CopZ	GL50803_17345
	jcf7180000023351	CopA	GL50803_11953
	jcf7180000023276	CopB'	GL50803_9593
SRR3177890	jcf7180000013392	CopB	GL50803_88082
	jcf7180000013404	CopG	GL50803_5603
	jcf7180000013469	CopD	GL50803_6170
	jcf7180000013395	CopZ	GL50803_17345
	jcf7180000012767	CopA	GL50803_11953
	jcf7180000012712	CopB'	GL50803_9593
SRR3177900	jcf7180000002942	CopB	GL50803_88082
	jcf7180000002815	CopG	GL50803_5603
	jcf7180000002776	CopD	GL50803_6170
	jcf7180000002931	CopZ	GL50803_17345
	jcf7180000002782	CopA	GL50803_11953
	jcf7180000002922	CopB'	GL50803_9593
SRR3177919	jcf7180000007085	CopB	GL50803_88082
	jcf7180000006569	CopG	GL50803_5603
	jcf7180000007201	CopD	GL50803_6170
	jcf7180000007072	CopZ	GL50803_17345
	jcf7180000006585	CopA	GL50803_11953
	jcf7180000006570	CopB'	GL50803_9593
SRR3177927	jcf7180000029914	CopB	GL50803_88082
	jcf7180000029736	CopG	GL50803_5603
	jcf7180000029298	CopD	GL50803_6170
	jcf7180000029111	CopZ	GL50803_17345
	jcf7180000029868	CopA	GL50803_11953
	jcf7180000029739	CopB'	GL50803_9593
SRR3177932	jcf7180000004130	CopB	GL50803_88082
	jcf7180000004068	CopG	GL50803_5603
	jcf7180000003641	CopD	GL50803_6170
	jcf7180000003666	CopZ	GL50803_17345
	jcf7180000003612	CopA	GL50803_11953
	jcf7180000004130	CopB'	GL50803_9593
SRR3177935	jcf7180000049710	CopB	GL50803_88082
	jcf7180000049811	CopG	GL50803_5603
	jcf7180000049711	CopD	GL50803_6170
	jcf7180000049709	CopZ	GL50803_17345
	jcf7180000049912	CopA	GL50803_11953
	jcf7180000049912	CopB'	GL50803_9593
SRR3177946	jcf7180000008952	CopB	GL50803_88082
	jcf7180000008852	CopG	GL50803_5603
	jcf7180000008339	CopD	GL50803_6170
	jcf7180000008310	CopZ	GL50803_17345
	jcf7180000008827	CopA	GL50803_11953
	jcf7180000008844	CopB'	GL50803_9593
SRR3177949	jcf7180000004832	CopB	GL50803_88082
	jcf7180000004864	CopG	GL50803_5603
	jcf7180000005447	CopD	GL50803_6170
	jcf7180000005439	CopZ	GL50803_17345
	jcf7180000004824	CopA	GL50803_11953
	jcf7180000004879	CopB'	GL50803_9593
SRR3177950	jcf7180000028264	CopB	GL50803_88082
	jcf7180000028255	CopG	GL50803_5603
	jcf7180000029200	CopD	GL50803_6170
	jcf7180000028261	CopZ	GL50803_17345
	jcf7180000029297	CopA	GL50803_11953
	jcf7180000029179	CopB'	GL50803_9593
SRR3177951	jcf7180000009303	CopB	GL50803_88082
	jcf7180000009359	CopG	GL50803_5603
	jcf7180000009274	CopD	GL50803_6170
	jcf7180000009195	CopZ	GL50803_17345
	jcf7180000009254	CopA	GL50803_11953
	jcf7180000009298	CopB'	GL50803_9593
SRR3177990	jcf7180000015946	CopB	GL50803_88082
	jcf7180000015896	CopG	GL50803_5603
	jcf7180000015967	CopD	GL50803_6170
	jcf7180000015775	CopZ	GL50803_17345
	jcf7180000016005	CopA	GL50803_11953
	jcf7180000014954	CopB'	GL50803_9593
SRR3178001	jcf7180000039917	CopB	GL50803_88082
	jcf7180000039869	CopG	GL50803_5603
	jcf7180000039780	CopD	GL50803_6170
	jcf7180000039764	CopZ	GL50803_17345
	jcf7180000039942	CopA	GL50803_11953
	jcf7180000038569	CopB'	GL50803_9593
SRR3178010	jcf7180000009886	CopB	GL50803_88082
	jcf7180000009834	CopG	GL50803_5603
	jcf7180000009712	CopD	GL50803_6170
	jcf7180000009825	CopZ	GL50803_17345
	jcf7180000009913	CopA	GL50803_11953
	jcf7180000009867	CopB'	GL50803_9593
SRR3178016	jcf7180000005546	CopB	GL50803_88082
	jcf7180000005129	CopG	GL50803_5603
	jcf7180000005167	CopD	GL50803_6170
	jcf7180000005507	CopZ	GL50803_17345
	jcf7180000005126	CopA	GL50803_11953
	jcf7180000005515	CopB'	GL50803_9593
SRR3178017	jcf7180000005257	CopB	GL50803_88082
	jcf7180000004812	CopG	GL50803_5603
	jcf7180000004782	CopD	GL50803_6170
	jcf7180000005146	CopZ	GL50803_17345
	jcf7180000004803	CopA	GL50803_11953
	jcf7180000005305	CopB'	GL50803_9593
SRR3178018	jcf7180000005843	CopB	GL50803_88082
	jcf7180000005909	CopG	GL50803_5603
	jcf7180000005362	CopD	GL50803_6170
	jcf7180000005834	CopZ	GL50803_17345
	jcf7180000005964	CopA	GL50803_11953
	jcf7180000005942	CopB'	GL50803_9593
Assemblage B assembly	Scaffold Locus	Annotation	Mapped BGS ORF	Unmapped ORFs
SRR1957167	scf7180000002608	CopB	GL50581_924
	scf7180000002630	CopG	GL50581_3437
	scf7180000002849	CopD	GL50581_3824
	scf7180000002569	CopZ	GL50581_4411
	scf7180000002554	CopA	GL50581_330
	scf7180000002966	CopB'	GL50581_1195
SRR1957170	jcf7180000095238	CopB	GL50581_924
	jcf7180000095355	CopG	GL50581_3437
	jcf7180000095283	CopD	GL50581_3824
	jcf7180000095314	CopZ	GL50581_4411
	jcf7180000095274	CopA	GL50581_330
	jcf7180000095323	CopB'	GL50581_1195
SRR1957171	jcf7180000014132	CopB	GL50581_924
	jcf7180000014215	CopG	GL50581_3437
	jcf7180000014150	CopD	GL50581_3824
	jcf7180000012916	CopZ	GL50581_4411
	jcf7180000014287	CopA	GL50581_330
	jcf7180000013146	CopB'	GL50581_1195
SRR1957172	jcf7180000029081	CopB	GL50581_924
	jcf7180000028956	CopG	GL50581_3437
	jcf7180000029035	CopD	GL50581_3824
	jcf7180000029052	CopZ	GL50581_4411
	jcf7180000029105	CopA	GL50581_330
	jcf7180000029129	CopB'	GL50581_1195
SRR1957173	jcf7180000017948	CopB	GL50581_924
	jcf7180000017975	CopG	GL50581_3437
	jcf7180000017925	CopD	GL50581_3824
	jcf7180000017892	CopZ	GL50581_4411
	jcf7180000017980	CopA	GL50581_330
	jcf7180000016157	CopB'	GL50581_1195
SRR1957176	jcf7180000037617	CopB	GL50581_924
	jcf7180000037715	CopG	GL50581_3437
	jcf7180000037660	CopD	GL50581_3824
	jcf7180000037536	CopZ	GL50581_4411
	jcf7180000037764	CopA	GL50581_330
	jcf7180000036460	CopB'	GL50581_1195
SRR1957177	jcf7180000036109	CopB	GL50581_924
	jcf7180000036158	CopG	GL50581_3437
	jcf7180000036196	CopD	GL50581_3824
	jcf7180000036110	CopZ	GL50581_4411
	jcf7180000036100	CopA	GL50581_330
	jcf7180000035036	CopB'	GL50581_1195
SRR1957178	jcf7180000005626	CopB	GL50581_924
	jcf7180000005675	CopG	GL50581_3437
	jcf7180000005542	CopD	GL50581_3824
	jcf7180000005599	CopZ	GL50581_4411
	jcf7180000005678	CopA	GL50581_330
	jcf7180000005648	CopB'	GL50581_1195
SRR2158266	jcf7180000006446	CopB	GL50581_924
	jcf7180000006573	CopG	GL50581_3437
	jcf7180000006567	CopD	GL50581_3824
	jcf7180000005702	CopZ	GL50581_4411
	jcf7180000006434	CopA	GL50581_330
	jcf7180000005885	CopB'	GL50581_1195
SRR2168393	jcf7180000029285	CopB	GL50581_924
	jcf7180000029273	CopG	GL50581_3437
	jcf7180000029178	CopD	GL50581_3824
	jcf7180000029055	CopZ	GL50581_4411
	jcf7180000029236	CopA	GL50581_330
	jcf7180000026860	CopB'	GL50581_1195
SRR3177748	jcf7180000021018	CopB	GL50581_924
	jcf7180000019947	CopG	GL50581_3437
	jcf7180000019910	CopD	GL50581_3824
	jcf7180000021091	CopZ	GL50581_4411
	jcf7180000019897	CopA	GL50581_330
	jcf7180000020075	CopB'	GL50581_1195
SRR3177754	jcf7180000006381	CopB	GL50581_924
	jcf7180000006388	CopG	GL50581_3437
	jcf7180000007053	CopD	GL50581_3824
	jcf7180000007137	CopZ	GL50581_4411
	jcf7180000007167	CopA	GL50581_330
	jcf7180000006521	CopB'	GL50581_1195
SRR3177755	jcf7180000039404	CopB	GL50581_924
	jcf7180000039399	CopG	GL50581_3437
	jcf7180000038241	CopD	GL50581_3824
	jcf7180000039515	CopZ	GL50581_4411
	jcf7180000039411	CopA	GL50581_330
	jcf7180000038312	CopB'	GL50581_1195
SRR3177757	jcf7180000026313	CopB	GL50581_924
	jcf7180000021907	CopG	GL50581_3437
	jcf7180000021073	CopD	GL50581_3824
	jcf7180000024055	CopZ	GL50581_4411
	jcf7180000025793	CopA	GL50581_330
	jcf7180000026320	CopB'	GL50581_1195
SRR3177763	jcf7180000011523	CopB	GL50581_924
	jcf7180000012163	CopG	GL50581_3437
	jcf7180000012058	CopD	GL50581_3824
	jcf7180000011619	CopZ	GL50581_4411
	jcf7180000012165	CopA	GL50581_330
	jcf7180000011601	CopB'	GL50581_1195
SRR3177816	jcf7180000012714	CopB	GL50581_924
	jcf7180000012765	CopG	GL50581_3437
	jcf7180000012643	CopD	GL50581_3824
	jcf7180000012781	CopZ	GL50581_4411
	jcf7180000012797	CopA	GL50581_330
	jcf7180000011907	CopB'	GL50581_1195
SRR3177826	jcf7180000019553	CopB	GL50581_924
	jcf7180000018704	CopG	GL50581_3437
	jcf7180000019719	CopD	GL50581_3824
	jcf7180000019727	CopZ	GL50581_4411
	jcf7180000019766	CopA	GL50581_330
	jcf7180000018768	CopB'	GL50581_1195
SRR3177835	jcf7180000014274	CopB	GL50581_924
	jcf7180000014392	CopG	GL50581_3437
	jcf7180000013119	CopD	GL50581_3824
	jcf7180000014445	CopZ	GL50581_4411
	jcf7180000014345	CopA	GL50581_330
	jcf7180000013237	CopB'	GL50581_1195
SRR3177841	jcf7180000006793	CopB	GL50581_924
	jcf7180000007595	CopG	GL50581_3437
	jcf7180000006804	CopD	GL50581_3824
	jcf7180000007451	CopZ	GL50581_4411
	jcf7180000007648	CopA	GL50581_330
	jcf7180000007061	CopB'	GL50581_1195
SRR3177858	jcf7180000015016	CopB	GL50581_924
	jcf7180000015051	CopG	GL50581_3437
	jcf7180000015129	CopD	GL50581_3824
	jcf7180000013581	CopZ	GL50581_4411
	jcf7180000015050	CopA	GL50581_330
	jcf7180000015212	CopB'	GL50581_1195
SRR3177862	jcf7180000007085	CopB	GL50581_924
	jcf7180000007114	CopG	GL50581_3437
	jcf7180000006302	CopD	GL50581_3824
	jcf7180000006272	CopZ	GL50581_4411
	jcf7180000007132	CopA	GL50581_330
	jcf7180000007092	CopB'	GL50581_1195
SRR3177903	jcf7180000010553	CopB	GL50581_924
	jcf7180000010654	CopG	GL50581_3437
	jcf7180000010565	CopD	GL50581_3824
	jcf7180000009680	CopZ	GL50581_4411
	jcf7180000010713	CopA	GL50581_330
	jcf7180000009789	CopB'	GL50581_1195
SRR3177917	jcf7180000019457	CopB	GL50581_924
	jcf7180000019649	CopG	GL50581_3437
	jcf7180000018166	CopD	GL50581_3824
	jcf7180000018147	CopZ	GL50581_4411
	jcf7180000019497	CopA	GL50581_330
	jcf7180000019602	CopB'	GL50581_1195
SRR3177926	jcf7180000017398	CopB	GL50581_924
	jcf7180000017186	CopG	GL50581_3437
	jcf7180000017360	CopD	GL50581_3824
	jcf7180000017381	CopZ	GL50581_4411
	jcf7180000015476	CopA	GL50581_330
	jcf7180000015630	CopB'	GL50581_1195
SRR3177928	jcf7180000009000	CopB	GL50581_924
	jcf7180000009831	CopG	GL50581_3437
	jcf7180000009834	CopD	GL50581_3824
	jcf7180000009731	CopZ	GL50581_4411
	jcf7180000009755	CopA	GL50581_330
	jcf7180000009168	CopB'	GL50581_1195
SRR3177929	jcf7180000014997	CopB	GL50581_924
	jcf7180000015041	CopG	GL50581_3437
	jcf7180000015000	CopD	GL50581_3824
	jcf7180000014995	CopZ	GL50581_4411
	jcf7180000016581	CopA	GL50581_330
	jcf7180000016776	CopB'	GL50581_1195
SRR3177930	jcf7180000018696	CopB	GL50581_924
	jcf7180000017599	CopG	GL50581_3437
	jcf7180000017550	CopD	GL50581_3824
	jcf7180000018743	CopZ	GL50581_4411
	jcf7180000018839	CopA	GL50581_330
	jcf7180000017689	CopB'	GL50581_1195
SRR3177931	jcf7180000010814	CopB	GL50581_924
	jcf7180000010883	CopG	GL50581_3437
	jcf7180000010902	CopD	GL50581_3824
	jcf7180000010819	CopZ	GL50581_4411
	jcf7180000011699	CopA	GL50581_330
	jcf7180000011615	CopB'	GL50581_1195
SRR3177933	jcf7180000006013	CopB	GL50581_924
	jcf7180000005971	CopG	GL50581_3437
	jcf7180000005315	CopD	GL50581_3824
	jcf7180000005842	CopZ	GL50581_4411
	jcf7180000005945	CopA	GL50581_330
	jcf7180000005421	CopB'	GL50581_1195
SRR3177934	jcf7180000015457	CopB	GL50581_924
	jcf7180000015456	CopG	GL50581_3437
	jcf7180000013817	CopD	GL50581_3824
	jcf7180000013765	CopZ	GL50581_4411
	jcf7180000013816	CopA	GL50581_330
	jcf7180000014048	CopB'	GL50581_1195
SRR3177936	jcf7180000050269	CopB	GL50581_924
	jcf7180000049987	CopG	GL50581_3437
	jcf7180000050092	CopD	GL50581_3824
	jcf7180000050449	CopZ	GL50581_4411
	jcf7180000050183	CopA	GL50581_330
	jcf7180000050372	CopB'	GL50581_1195
SRR3177937	jcf7180000009087	CopB	GL50581_924
	jcf7180000010301	CopG	GL50581_3437
	jcf7180000010084	CopD	GL50581_3824
	jcf7180000010146	CopZ	GL50581_4411
	jcf7180000010257	CopA	GL50581_330
	jcf7180000009118	CopB'	GL50581_1195
SRR3177947	jcf7180000050023	CopB	GL50581_924
	jcf7180000049833	CopG	GL50581_3437
	jcf7180000049941	CopD	GL50581_3824
	jcf7180000045508	CopZ	GL50581_4411
	jcf7180000049810	CopA	GL50581_330
	jcf7180000045982	CopB'	GL50581_1195
SRR3177948	jcf7180000022143	CopB	GL50581_924
	jcf7180000024922	CopG	GL50581_3437
	jcf7180000024830	CopD	GL50581_3824
	jcf7180000024701	CopZ	GL50581_4411
	jcf7180000024846	CopA	GL50581_330
	jcf7180000022276	CopB'	GL50581_1195
SRR3177952	jcf7180000025046	CopB	GL50581_924
	jcf7180000024847	CopG	GL50581_3437
	jcf7180000024909	CopD	GL50581_3824
	jcf7180000024759	CopZ	GL50581_4411
	jcf7180000025055	CopA	GL50581_330
	jcf7180000024105	CopB'	GL50581_1195
SRR3177955	jcf7180000025470	CopB	GL50581_924
	jcf7180000025609	CopG	GL50581_3437
	jcf7180000025599	CopD	GL50581_3824
	jcf7180000025561	CopZ	GL50581_4411
	jcf7180000025587	CopA	GL50581_330
	jcf7180000025471	CopB'	GL50581_1195
SRR3177962	jcf7180000015541	CopB	GL50581_924
	jcf7180000015401	CopG	GL50581_3437
	jcf7180000015555	CopD	GL50581_3824
	jcf7180000015595	CopZ	GL50581_4411
	jcf7180000013727	CopA	GL50581_330
	jcf7180000013969	CopB'	GL50581_1195
SRR3177974	jcf7180000025182	CopB	GL50581_924
	jcf7180000025316	CopG	GL50581_3437
	jcf7180000024038	CopD	GL50581_3824
	jcf7180000025210	CopZ	GL50581_4411
	jcf7180000025294	CopA	GL50581_330
	jcf7180000024096	CopB'	GL50581_1195
SRR3177978	jcf7180000020581	CopB	GL50581_924
	jcf7180000020762	CopG	GL50581_3437
	jcf7180000020820	CopD	GL50581_3824
	jcf7180000020791	CopZ	GL50581_4411
	jcf7180000020871	CopA	GL50581_330
	jcf7180000019704	CopB'	GL50581_1195
SRR3178007	jcf7180000033291	CopB	GL50581_924
	jcf7180000030756	CopG	GL50581_3437
	jcf7180000029723	CopD	GL50581_3824
	jcf7180000033165	CopZ	GL50581_4411
	jcf7180000030208	CopA	GL50581_330
	jcf7180000028674	CopB'	GL50581_1195
SRR3178008	jcf7180000005864	CopB	GL50581_924
	jcf7180000005830	CopG	GL50581_3437
	jcf7180000005701	CopD	GL50581_3824
	jcf7180000005779	CopZ	GL50581_4411
	jcf7180000005154	CopA	GL50581_330
	jcf7180000005337	CopB'	GL50581_1195
SRR3178009	jcf7180000014109	CopB	GL50581_924
	jcf7180000014248	CopG	GL50581_3437
	jcf7180000012510	CopD	GL50581_3824
	jcf7180000014208	CopZ	GL50581_4411
	jcf7180000012597	CopA	GL50581_330
	jcf7180000012604	CopB'	GL50581_1195
SRR3178011	jcf7180000009160	CopB	GL50581_924
	jcf7180000009091	CopG	GL50581_3437
	jcf7180000008195	CopD	GL50581_3824
	jcf7180000009243	CopZ	GL50581_4411
	jcf7180000009203	CopA	GL50581_330
	jcf7180000008221	CopB'	GL50581_1195
SRR3178012	jcf7180000009629	CopB	GL50581_924
	jcf7180000009800	CopG	GL50581_3437
	jcf7180000009936	CopD	GL50581_3824
	jcf7180000009438	CopZ	GL50581_4411
	jcf7180000011442	CopA	GL50581_330
	jcf7180000009862	CopB'	GL50581_1195
SRR3178013	jcf7180000032519	CopB	GL50581_924
	jcf7180000034148	CopG	GL50581_3437
	jcf7180000034114	CopD	GL50581_3824
	jcf7180000033991	CopZ	GL50581_4411
	jcf7180000034234	CopA	GL50581_330
	jcf7180000032687	CopB'	GL50581_1195
SRR3178014	jcf7180000017638	CopB	GL50581_924
	jcf7180000017678	CopG	GL50581_3437
	jcf7180000017798	CopD	GL50581_3824
	jcf7180000017683	CopZ	GL50581_4411
	jcf7180000017838	CopA	GL50581_330
	jcf7180000017863	CopB'	GL50581_1195
SRR3178015	jcf7180000008155	CopB	GL50581_924
	jcf7180000008246	CopG	GL50581_3437
	jcf7180000007426	CopD	GL50581_3824
	jcf7180000008184	CopZ	GL50581_4411
	jcf7180000008293	CopA	GL50581_330
	jcf7180000007544	CopB'	GL50581_1195

## Sheet: COPII
Table S5: Analyses of the COPII complex in the Canadian Giardia Genomes based on Liftoff predictions
Assemblage A assembly	Scaffold Locus	Annotation	Mapped AWB ORF
SRR1957168	jcf7180000012931	SAR1	GL50803_7569
	jcf7180000013800	Sec13	GL50803_137698
	jcf7180000013717	Sec23	GL50803_9376
	jcf7180000013808	Sec24A	GL50803_17164
	jcf7180000013831	Sec24B	GL50803_16520
	jcf7180000013758	Sec24C	GL50803_17065
	jcf7180000012981	Sec31	GL50803_2562
SRR1957169	jcf7180000004685	SAR1	GL50803_7569
	jcf7180000004686	Sec13	GL50803_137698
	jcf7180000004245	Sec23	GL50803_9376
	jcf7180000004680	Sec24A	GL50803_17164
	jcf7180000004539	Sec24B	GL50803_16520
	jcf7180000003981	Sec24C	GL50803_17065
	jcf7180000004083	Sec31	GL50803_2562
SRR1957174	jcf7180000011015	SAR1	GL50803_7569
	jcf7180000013151	Sec13	GL50803_137698
	jcf7180000013353	Sec23	GL50803_9376
	jcf7180000013359	Sec24A	GL50803_17164
	jcf7180000010704	Sec24B	GL50803_16520
	jcf7180000013226	Sec24C	GL50803_17065
	jcf7180000013032	Sec31	GL50803_2562
SRR1957175	jcf7180000004197	SAR1	GL50803_7569
	jcf7180000003666	Sec13	GL50803_137698
	jcf7180000004181	Sec23	GL50803_9376
	jcf7180000003681	Sec24A	GL50803_17164
	jcf7180000004241	Sec24B	GL50803_16520
	jcf7180000004110	Sec24C	GL50803_17065
	jcf7180000003757	Sec31	GL50803_2562
SRR3177738	jcf7180000029553	SAR1	GL50803_7569
	jcf7180000029446	Sec13	GL50803_137698
	jcf7180000029477	Sec23	GL50803_9376
	jcf7180000029404	Sec24A	GL50803_17164
	jcf7180000029527	Sec24B	GL50803_16520
	jcf7180000028517	Sec24C	GL50803_17065
	jcf7180000028598	Sec31	GL50803_2562
SRR3177739	jcf7180000004757	SAR1	GL50803_7569
	jcf7180000004622	Sec13	GL50803_137698
	jcf7180000004728	Sec23	GL50803_9376
	jcf7180000004840	Sec24A	GL50803_17164
	jcf7180000004762	Sec24B	GL50803_16520
	jcf7180000004838	Sec24C	GL50803_17065
	jcf7180000004829	Sec31	GL50803_2562
SRR3177740	jcf7180000008481	SAR1	GL50803_7569
	jcf7180000008664	Sec13	GL50803_137698
	jcf7180000007824	Sec23	GL50803_9376
	jcf7180000008641	Sec24A	GL50803_17164
	jcf7180000008524	Sec24B	GL50803_16520
	jcf7180000008561	Sec24C	GL50803_17065
	jcf7180000008517	Sec31	GL50803_2562
SRR3177741	jcf7180000009214	SAR1	GL50803_7569
	jcf7180000008464	Sec13	GL50803_137698
	jcf7180000008546	Sec23	GL50803_9376
	jcf7180000009140	Sec24A	GL50803_17164
	jcf7180000009197	Sec24B	GL50803_16520
	jcf7180000009035	Sec24C	GL50803_17065
	jcf7180000009034	Sec31	GL50803_2562
SRR3177742	jcf7180000007926	SAR1	GL50803_7569
	jcf7180000007929	Sec13	GL50803_137698
	jcf7180000007954	Sec23	GL50803_9376
	jcf7180000007990	Sec24A	GL50803_17164
	jcf7180000007980	Sec24B	GL50803_16520
	jcf7180000007935	Sec24C	GL50803_17065
	jcf7180000008022	Sec31	GL50803_2562
SRR3177743	jcf7180000018173	SAR1	GL50803_7569
	jcf7180000018179	Sec13	GL50803_137698
	jcf7180000018201	Sec23	GL50803_9376
	jcf7180000018012	Sec24A	GL50803_17164
	jcf7180000018028	Sec24B	GL50803_16520
	jcf7180000018148	Sec24C	GL50803_17065
	jcf7180000018088	Sec31	GL50803_2562
SRR3177744	jcf7180000007966	SAR1	GL50803_7569
	jcf7180000007975	Sec13	GL50803_137698
	jcf7180000008136	Sec23	GL50803_9376
	jcf7180000007489	Sec24A	GL50803_17164
	jcf7180000007490	Sec24B	GL50803_16520
	jcf7180000008064	Sec24C	GL50803_17065
	jcf7180000007574	Sec31	GL50803_2562
SRR3177745	jcf7180000024653	SAR1	GL50803_7569
	jcf7180000023942	Sec13	GL50803_137698
	jcf7180000024669	Sec23	GL50803_9376
	jcf7180000023897	Sec24A	GL50803_17164
	jcf7180000024704	Sec24B	GL50803_16520
	jcf7180000024653	Sec24C	GL50803_17065
	jcf7180000024653	Sec31	GL50803_2562
SRR3177746	jcf7180000044752	SAR1	GL50803_7569
	jcf7180000044592	Sec13	GL50803_137698
	jcf7180000044734	Sec23	GL50803_9376
	jcf7180000044726	Sec24A	GL50803_17164
	jcf7180000044749	Sec24B	GL50803_16520
	jcf7180000044600	Sec24C	GL50803_17065
	jcf7180000044766	Sec31	GL50803_2562
SRR3177747	jcf7180000043507	SAR1	GL50803_7569
	jcf7180000043962	Sec13	GL50803_137698
	jcf7180000043524	Sec23	GL50803_9376
	jcf7180000043812	Sec24A	GL50803_17164
	jcf7180000043595	Sec24B	GL50803_16520
	jcf7180000043855	Sec24C	GL50803_17065
	jcf7180000043802	Sec31	GL50803_2562
SRR3177750	jcf7180000002808	SAR1	GL50803_7569
	jcf7180000003280	Sec13	GL50803_137698
	jcf7180000003308	Sec23	GL50803_9376
	jcf7180000002852	Sec24A	GL50803_17164
	jcf7180000003259	Sec24B	GL50803_16520
	jcf7180000003234	Sec24C	GL50803_17065
	jcf7180000002910	Sec31	GL50803_2562
SRR3177751	jcf7180000018221	SAR1	GL50803_7569
	jcf7180000018261	Sec13	GL50803_137698
	jcf7180000018147	Sec23	GL50803_9376
	jcf7180000018174	Sec24A	GL50803_17164
	jcf7180000018121	Sec24B	GL50803_16520
	jcf7180000018177	Sec24C	GL50803_17065
	jcf7180000018154	Sec31	GL50803_2562
SRR3177752	jcf7180000007995	SAR1	GL50803_7569
	jcf7180000008118	Sec13	GL50803_137698
	jcf7180000008115	Sec23	GL50803_9376
	jcf7180000008087	Sec24A	GL50803_17164
	jcf7180000008037	Sec24B	GL50803_16520
	jcf7180000008031	Sec24C	GL50803_17065
	jcf7180000008018	Sec31	GL50803_2562
SRR3177753	jcf7180000027526	SAR1	GL50803_7569
	jcf7180000028883	Sec13	GL50803_137698
	jcf7180000029016	Sec23	GL50803_9376
	jcf7180000028847	Sec24A	GL50803_17164
	jcf7180000029077	Sec24B	GL50803_16520
	jcf7180000028965	Sec24C	GL50803_17065
	jcf7180000028973	Sec31	GL50803_2562
SRR3177759	jcf7180000006278	SAR1	GL50803_7569
	jcf7180000004995	Sec13	GL50803_137698
	jcf7180000006288	Sec23	GL50803_9376
	jcf7180000006368	Sec24A	GL50803_17164
	jcf7180000006286	Sec24B	GL50803_16520
	jcf7180000004982	Sec24C	GL50803_17065
	jcf7180000005076	Sec31	GL50803_2562
SRR3177760	jcf7180000004370	SAR1	GL50803_7569
	jcf7180000003819	Sec13	GL50803_137698
	jcf7180000004248	Sec23	GL50803_9376
	jcf7180000004346	Sec24A	GL50803_17164
	jcf7180000004304	Sec24B	GL50803_16520
	jcf7180000004385	Sec24C	GL50803_17065
	jcf7180000004255	Sec31	GL50803_2562
SRR3177765	jcf7180000021709	SAR1	GL50803_7569
	jcf7180000021780	Sec13	GL50803_137698
	jcf7180000021698	Sec23	GL50803_9376
	jcf7180000021618	Sec24A	GL50803_17164
	jcf7180000021753	Sec24B	GL50803_16520
	jcf7180000021704	Sec24C	GL50803_17065
	jcf7180000021601	Sec31	GL50803_2562
SRR3177768	jcf7180000004938	SAR1	GL50803_7569
	jcf7180000003978	Sec13	GL50803_137698
	jcf7180000004861	Sec23	GL50803_9376
	jcf7180000004004	Sec24A	GL50803_17164
	jcf7180000004804	Sec24B	GL50803_16520
	jcf7180000004729	Sec24C	GL50803_17065
	jcf7180000004074	Sec31	GL50803_2562
SRR3177775	jcf7180000011276	SAR1	GL50803_7569
	jcf7180000011211	Sec13	GL50803_137698
	jcf7180000011211	Sec23	GL50803_9376
	jcf7180000011141	Sec24A	GL50803_17164
	jcf7180000011279	Sec24B	GL50803_16520
	jcf7180000011146	Sec24C	GL50803_17065
	jcf7180000011276	Sec31	GL50803_2562
SRR3177790	jcf7180000010744	SAR1	GL50803_7569
	jcf7180000010859	Sec13	GL50803_137698
	jcf7180000008990	Sec23	GL50803_9376
	jcf7180000010534	Sec24A	GL50803_17164
	jcf7180000010736	Sec24B	GL50803_16520
	jcf7180000009048	Sec24C	GL50803_17065
	jcf7180000010831	Sec31	GL50803_2562
SRR3177803	jcf7180000038348	SAR1	GL50803_7569
	jcf7180000038411	Sec13	GL50803_137698
	jcf7180000037192	Sec23	GL50803_9376
	jcf7180000038363	Sec24A	GL50803_17164
	jcf7180000038374	Sec24B	GL50803_16520
	jcf7180000038318	Sec24C	GL50803_17065
	jcf7180000038368	Sec31	GL50803_2562
SRR3177805	jcf7180000005485	SAR1	GL50803_7569
	jcf7180000005448	Sec13	GL50803_137698
	jcf7180000005416	Sec23	GL50803_9376
	jcf7180000004865	Sec24A	GL50803_17164
	jcf7180000005376	Sec24B	GL50803_16520
	jcf7180000005318	Sec24C	GL50803_17065
	jcf7180000005485	Sec31	GL50803_2562
SRR3177873	jcf7180000026757	SAR1	GL50803_7569
	jcf7180000026139	Sec13	GL50803_137698
	jcf7180000027346	Sec23	GL50803_9376
	jcf7180000023018	Sec24A	GL50803_17164
	jcf7180000023413	Sec24B	GL50803_16520
	jcf7180000023931	Sec24C	GL50803_17065
	jcf7180000024211	Sec31	GL50803_2562
SRR3177890	jcf7180000013371	SAR1	GL50803_7569
	jcf7180000013375	Sec13	GL50803_137698
	jcf7180000013499	Sec23	GL50803_9376
	jcf7180000012686	Sec24A	GL50803_17164
	jcf7180000013418	Sec24B	GL50803_16520
	jcf7180000012692	Sec24C	GL50803_17065
	jcf7180000013521	Sec31	GL50803_2562
SRR3177900	jcf7180000002871	SAR1	GL50803_7569
	jcf7180000002357	Sec13	GL50803_137698
	jcf7180000002910	Sec23	GL50803_9376
	jcf7180000002391	Sec24A	GL50803_17164
	jcf7180000002880	Sec24B	GL50803_16520
	jcf7180000002933	Sec24C	GL50803_17065
	jcf7180000002795	Sec31	GL50803_2562
SRR3177919	jcf7180000007111	SAR1	GL50803_7569
	jcf7180000006515	Sec13	GL50803_137698
	jcf7180000007145	Sec23	GL50803_9376
	jcf7180000006565	Sec24A	GL50803_17164
	jcf7180000007230	Sec24B	GL50803_16520
	jcf7180000007273	Sec24C	GL50803_17065
	jcf7180000006613	Sec31	GL50803_2562
SRR3177927	jcf7180000029839	SAR1	GL50803_7569
	jcf7180000029133	Sec13	GL50803_137698
	jcf7180000029748	Sec23	GL50803_9376
	jcf7180000029864	Sec24A	GL50803_17164
	jcf7180000029763	Sec24B	GL50803_16520
	jcf7180000029102	Sec24C	GL50803_17065
	jcf7180000029885	Sec31	GL50803_2562
SRR3177932	jcf7180000004017	SAR1	GL50803_7569
	jcf7180000004122	Sec13	GL50803_137698
	jcf7180000003607	Sec23	GL50803_9376
	jcf7180000003635	Sec24A	GL50803_17164
	jcf7180000004062	Sec24B	GL50803_16520
	jcf7180000003628	Sec24C	GL50803_17065
	jcf7180000003694	Sec31	GL50803_2562
SRR3177935	jcf7180000049859	SAR1	GL50803_7569
	jcf7180000049882	Sec13	GL50803_137698
	jcf7180000049758	Sec23	GL50803_9376
	jcf7180000048445	Sec24A	GL50803_17164
	jcf7180000049801	Sec24B	GL50803_16520
	jcf7180000049857	Sec24C	GL50803_17065
	jcf7180000049777	Sec31	GL50803_2562
SRR3177946	jcf7180000008956	SAR1	GL50803_7569
	jcf7180000008303	Sec13	GL50803_137698
	jcf7180000008944	Sec23	GL50803_9376
	jcf7180000008312	Sec24A	GL50803_17164
	jcf7180000008845	Sec24B	GL50803_16520
	jcf7180000008926	Sec24C	GL50803_17065
	jcf7180000008408	Sec31	GL50803_2562
SRR3177949	jcf7180000005345	SAR1	GL50803_7569
	jcf7180000005490	Sec13	GL50803_137698
	jcf7180000005449	Sec23	GL50803_9376
	jcf7180000005401	Sec24A	GL50803_17164
	jcf7180000005339	Sec24B	GL50803_16520
	jcf7180000004813	Sec24C	GL50803_17065
	jcf7180000005437	Sec31	GL50803_2562
SRR3177950	jcf7180000029233	SAR1	GL50803_7569
	jcf7180000029210	Sec13	GL50803_137698
	jcf7180000028292	Sec23	GL50803_9376
	jcf7180000028305	Sec24A	GL50803_17164
	jcf7180000029254	Sec24B	GL50803_16520
	jcf7180000029257	Sec24C	GL50803_17065
	jcf7180000029158	Sec31	GL50803_2562
SRR3177951	jcf7180000009227	SAR1	GL50803_7569
	jcf7180000009330	Sec13	GL50803_137698
	jcf7180000009296	Sec23	GL50803_9376
	jcf7180000009269	Sec24A	GL50803_17164
	jcf7180000009186	Sec24B	GL50803_16520
	jcf7180000008534	Sec24C	GL50803_17065
	jcf7180000009319	Sec31	GL50803_2562
SRR3177990	jcf7180000015012	SAR1	GL50803_7569
	jcf7180000015897	Sec13	GL50803_137698
	jcf7180000015874	Sec23	GL50803_9376
	jcf7180000015796	Sec24A	GL50803_17164
	jcf7180000015962	Sec24B	GL50803_16520
	jcf7180000015778	Sec24C	GL50803_17065
	jcf7180000015854	Sec31	GL50803_2562
SRR3178001	jcf7180000038543	SAR1	GL50803_7569
	jcf7180000039926	Sec13	GL50803_137698
	jcf7180000039771	Sec23	GL50803_9376
	jcf7180000039896	Sec24A	GL50803_17164
	jcf7180000039840	Sec24B	GL50803_16520
	jcf7180000039912	Sec24C	GL50803_17065
	jcf7180000039803	Sec31	GL50803_2562
SRR3178010	jcf7180000009938	SAR1	GL50803_7569
	jcf7180000009935	Sec13	GL50803_137698
	jcf7180000009903	Sec23	GL50803_9376
	jcf7180000009824	Sec24A	GL50803_17164
	jcf7180000009891	Sec24B	GL50803_16520
	jcf7180000009888	Sec24C	GL50803_17065
	jcf7180000009283	Sec31	GL50803_2562
SRR3178016	jcf7180000005419	SAR1	GL50803_7569
	jcf7180000005098	Sec13	GL50803_137698
	jcf7180000005567	Sec23	GL50803_9376
	jcf7180000005168	Sec24A	GL50803_17164
	jcf7180000005563	Sec24B	GL50803_16520
	jcf7180000005445	Sec24C	GL50803_17065
	jcf7180000005556	Sec31	GL50803_2562
SRR3178017	jcf7180000005272	SAR1	GL50803_7569
	jcf7180000005282	Sec13	GL50803_137698
	jcf7180000005302	Sec23	GL50803_9376
	jcf7180000004783	Sec24A	GL50803_17164
	jcf7180000004772	Sec24B	GL50803_16520
	jcf7180000005256	Sec24C	GL50803_17065
	jcf7180000005312	Sec31	GL50803_2562
SRR3178018	jcf7180000005948	SAR1	GL50803_7569
	jcf7180000005354	Sec13	GL50803_137698
	jcf7180000005948	Sec23	GL50803_9376
	jcf7180000005904	Sec24A	GL50803_17164
	jcf7180000005828	Sec24B	GL50803_16520
	jcf7180000005833	Sec24C	GL50803_17065
	GL50803_2562	Sec31	GL50803_2562
Assemblage B assembly	Scaffold Locus	Annotation	Mapped BGS ORF	Reciprocal BLAST hit (H. sapiens)
SRR1957167	scf7180000002522	SAR1	GL50581_2996
	scf7180000002684	Sec13	GL50581_4555
	scf7180000002990	Sec23	GL50581_3185
	scf7180000002559	Sec24A	GL50581_356
	scf7180000002841	Sec24B	GL50581_1049	protein transport protein Sec24C isoform X3 [Homo sapiens]	9e-25
	No Hits	Sec24C
	scf7180000002976	Sec31	GL50581_759
SRR1957170	jcf7180000095423	SAR1	GL50581_2996
	jcf7180000095339	Sec13	GL50581_4555
	jcf7180000095329	Sec23	GL50581_3185
	jcf7180000095313	Sec24A	GL50581_356
	jcf7180000095276	Sec24B	GL50581_1049
	No Hits	Sec24C	No ORF/Assemblage A specific
	jcf7180000095387	Sec31	GL50581_759
SRR1957171	jcf7180000014296	SAR1	GL50581_2996
	jcf7180000014320	Sec13	GL50581_4555
	jcf7180000014162	Sec23	GL50581_3185
	jcf7180000014297	Sec24A	GL50581_356
	jcf7180000014265	Sec24B	GL50581_1049
	No Hits	Sec24C	No ORF/Assemblage A specific
	jcf7180000012960	Sec31	GL50581_759
SRR1957172	jcf7180000029079	SAR1	GL50581_2996
	jcf7180000029135	Sec13	GL50581_4555
	jcf7180000029048	Sec23	GL50581_3185
	jcf7180000028928	Sec24A	GL50581_356
	jcf7180000026571	Sec24B	GL50581_1049
	No Hits	Sec24C	No ORF/Assemblage A specific
	jcf7180000026853	Sec31	GL50581_759
SRR1957173	jcf7180000017931	SAR1	GL50581_2996
	jcf7180000017930	Sec13	GL50581_4555
	jcf7180000017947	Sec23	GL50581_3185
	jcf7180000017981	Sec24A	GL50581_356
	jcf7180000017808	Sec24B	GL50581_1049
	No Hits	Sec24C	No ORF/Assemblage A specific
	jcf7180000017937	Sec31	GL50581_759
SRR1957176	jcf7180000037713	SAR1	GL50581_2996
	jcf7180000037656	Sec13	GL50581_4555
	jcf7180000037718	Sec23	GL50581_3185
	jcf7180000037727	Sec24A	GL50581_356
	jcf7180000037581	Sec24B	GL50581_1049
	No hits	Sec24C	No ORF/Assemblage A specific
	jcf7180000037647	Sec31	GL50581_759
SRR1957177	jcf7180000036252	SAR1	GL50581_2996
	jcf7180000036274	Sec13	GL50581_4555
	jcf7180000036233	Sec23	GL50581_3185
	jcf7180000036181	Sec24A	GL50581_356
	jcf7180000036153	Sec24B	GL50581_1049
	No hits	Sec24C	No ORF/Assemblage A specific
	jcf7180000036131	Sec31	GL50581_759
SRR1957178	jcf7180000005674	SAR1	GL50581_2996
	jcf7180000005690	Sec13	GL50581_4555
	jcf7180000005166	Sec23	GL50581_3185
	jcf7180000005533	Sec24A	GL50581_356
	jcf7180000005163	Sec24B	GL50581_1049
	No hits	Sec24C	No ORF/Assemblage A specific
	jcf7180000005219	Sec31	GL50581_759
SRR2158266	jcf7180000005724	SAR1	GL50581_2996
	jcf7180000006596	Sec13	GL50581_4555
	jcf7180000006474	Sec23	GL50581_3185
	jcf7180000006495	Sec24A	GL50581_356
	jcf7180000005683	Sec24B	GL50581_1049
	No hits	Sec24C	No ORF/Assemblage A specific
	jcf7180000005804	Sec31	GL50581_759
SRR2168393	jcf7180000029217	SAR1	GL50581_2996
	jcf7180000029233	Sec13	GL50581_4555
	jcf7180000029216	Sec23	GL50581_3185
	jcf7180000029201	Sec24A	GL50581_356
	jcf7180000028939	Sec24B	GL50581_1049
	No Hits	Sec24C	No ORF/Assemblage A specific
	jcf7180000029290	Sec31	GL50581_759
SRR3177748	jcf7180000021105	SAR1	GL50581_2996
	jcf7180000020914	Sec13	GL50581_4555
	jcf7180000019937	Sec23	GL50581_3185
	jcf7180000021130	Sec24A	GL50581_356
	jcf7180000019903	Sec24B	GL50581_1049
	No Hits	Sec24C	No ORF/Assemblage A specific
	jcf7180000020038	Sec31	GL50581_759
SRR3177754	jcf7180000007106	SAR1	GL50581_2996
	jcf7180000007015	Sec13	GL50581_4555
	jcf7180000007047	Sec23	GL50581_3185
	jcf7180000007029	Sec24A	GL50581_356
	jcf7180000007020	Sec24B	GL50581_1049
	No Hits	Sec24C	No ORF/Assemblage A specific
	jcf7180000006483	Sec31	GL50581_759
SRR3177755	jcf7180000039483	SAR1	GL50581_2996
	jcf7180000039626	Sec13	GL50581_4555
	jcf7180000039336	Sec23	GL50581_3185
	jcf7180000039482	Sec24A	GL50581_356
	GL50581_1049	Sec24B	GL50581_1049
	No Hits	Sec24C	No ORF/Assemblage A specific
	jcf7180000038350	Sec31	GL50581_759
SRR3177757	jcf7180000025808	SAR1	GL50581_2996
	No Hits	Sec13	GL50581_4555
	jcf7180000025863	Sec23	GL50581_3185
	jcf7180000026331	Sec24A	GL50581_356
	jcf7180000020821	Sec24B	GL50581_1049
	No Hits	Sec24C	No ORF/Assemblage A specific
	jcf7180000020956	Sec31	GL50581_759
SRR3177763	jcf7180000012161	SAR1	GL50581_2996
	jcf7180000012166	Sec13	GL50581_4555
	jcf7180000012133	Sec23	GL50581_3185
	jcf7180000012045	Sec24A	GL50581_356
	jcf7180000011533	Sec24B	GL50581_1049
	No Hits	Sec24C	No ORF/Assemblage A specific
	jcf7180000012158	Sec31	GL50581_759
SRR3177816	jcf7180000012678	SAR1	GL50581_2996
	jcf7180000012649	Sec13	GL50581_4555
	jcf7180000012715	Sec23	GL50581_3185
	jcf7180000012807	Sec24A	GL50581_356
	jcf7180000012760	Sec24B	GL50581_1049
	No hits	Sec24C	No ORF/Assemblage A specific
	jcf7180000012683	Sec31	GL50581_759
SRR3177826	jcf7180000019802	SAR1	GL50581_2996
	jcf7180000019557	Sec13	GL50581_4555
	jcf7180000018679	Sec23	GL50581_3185
	jcf7180000019784	Sec24A	GL50581_356
	jcf7180000019550	Sec24B	GL50581_1049
	No Hits	Sec24C	No ORF/Assemblage A specific
	jcf7180000018770	Sec31	GL50581_759
SRR3177835	jcf7180000014259	SAR1	GL50581_2996
	jcf7180000014418	Sec13	GL50581_4555
	jcf7180000014282	Sec23	GL50581_3185
	jcf7180000014412	Sec24A	GL50581_356
	jcf7180000014440	Sec24B	GL50581_1049
	No Hits	Sec24C	No ORF/Assemblage A specific
	jcf7180000013107	Sec31	GL50581_759
SRR3177841	jcf7180000007558	SAR1	GL50581_2996
	jcf7180000007579	Sec13	GL50581_4555
	jcf7180000006851	Sec23	GL50581_3185
	jcf7180000007625	Sec24A	GL50581_356
	jcf7180000006832	Sec24B	GL50581_1049
	No hits	Sec24C	No ORF/Assemblage A specific
	jcf7180000007545	Sec31	GL50581_759
SRR3177858	jcf7180000015202	SAR1	GL50581_2996
	jcf7180000015186	Sec13	GL50581_4555
	jcf7180000015148	Sec23	GL50581_3185
	jcf7180000015092	Sec24A	GL50581_356
	jcf7180000015089	Sec24B	GL50581_1049
	No hits	Sec24C	No ORF/Assemblage A specific
	jcf7180000015160	Sec31	GL50581_759
SRR3177862	jcf7180000007041	SAR1	GL50581_2996
	jcf7180000006337	Sec13	GL50581_4555
	jcf7180000006626	Sec23	GL50581_3185
	jcf7180000006963	Sec24A	GL50581_356
	jcf7180000007073	Sec24B	GL50581_1049
	No hits	Sec24C	No ORF/Assemblage A specific
	jcf7180000006377	Sec31	GL50581_759
SRR3177903	jcf7180000010608	SAR1	GL50581_2996
	jcf7180000010679	Sec13	GL50581_4555
	jcf7180000010612	Sec23	GL50581_3185
	jcf7180000010674	Sec24A	GL50581_356
	jcf7180000009765	Sec24B	GL50581_1049
	No Hits	Sec24C	No ORF/Assemblage A specific
	jcf7180000010656	Sec31	GL50581_759
SRR3177917	jcf7180000019473	SAR1	GL50581_2996
	jcf7180000019688	Sec13	GL50581_4555
	jcf7180000018155	Sec23	GL50581_3185
	jcf7180000019554	Sec24A	GL50581_356
	jcf7180000019557	Sec24B	GL50581_1049
	No hits	Sec24C	No ORF/Assemblage A specific
	jcf7180000019604	Sec31	GL50581_759
SRR3177926	jcf7180000017310	SAR1	GL50581_2996
	jcf7180000017396	Sec13	GL50581_4555
	jcf7180000017310	Sec23	GL50581_3185
	jcf7180000017302	Sec24A	GL50581_356
	jcf7180000017264	Sec24B	GL50581_1049
	No Hits	Sec24C	No ORF/Assemblage A specific
	jcf7180000017388	Sec31	GL50581_759
SRR3177928	jcf7180000009003	SAR1	GL50581_2996
	jcf7180000009043	Sec13	GL50581_4555
	jcf7180000009001	Sec23	GL50581_3185
	jcf7180000009822	Sec24A	GL50581_356
	jcf7180000009829	Sec24B	GL50581_1049
	No hits	Sec24C	No ORF/Assemblage A specific
	jcf7180000009172	Sec31	GL50581_759
SRR3177929	jcf7180000016836	SAR1	GL50581_2996
	jcf7180000016823	Sec13	GL50581_4555
	jcf7180000015024	Sec23	GL50581_3185
	jcf7180000016812	Sec24A	GL50581_356
	jcf7180000016817	Sec24B	GL50581_1049
	No Hits	Sec24C	No ORF/Assemblage A specific
	jcf7180000015178	Sec31	GL50581_759
SRR3177930	jcf7180000018823	SAR1	GL50581_2996
	jcf7180000018796	Sec13	GL50581_4555
	jcf7180000018679	Sec23	GL50581_3185
	jcf7180000018834	Sec24A	GL50581_356
	jcf7180000018792	Sec24B	GL50581_1049
	No Hits	Sec24C	No ORF/Assemblage A specific
	jcf7180000018814	Sec31	GL50581_759
SRR3177931	jcf7180000011541	SAR1	GL50581_2996
	jcf7180000011684	Sec13	GL50581_4555
	jcf7180000011630	Sec23	GL50581_3185
	jcf7180000011659	Sec24A	GL50581_356
	jcf7180000011701	Sec24B	GL50581_1049
	No Hits	Sec24C	No ORF/Assemblage A specific
	jcf7180000011626	Sec31	GL50581_759
SRR3177933	jcf7180000005299	SAR1	GL50581_2996
	jcf7180000005982	Sec13	GL50581_4555
	jcf7180000006005	Sec23	GL50581_3185
	jcf7180000005962	Sec24A	GL50581_356
	jcf7180000005979	Sec24B	GL50581_1049
	No Hits	Sec24C	No ORF/Assemblage A specific
	jcf7180000005392	Sec31	GL50581_759
SRR3177934	jcf7180000013752	SAR1	GL50581_2996
	jcf7180000015393	Sec13	GL50581_4555
	jcf7180000015566	Sec23	GL50581_3185
	jcf7180000015399	Sec24A	GL50581_356
	jcf7180000015556	Sec24B	GL50581_1049
	No Hits	Sec24C	No ORF/Assemblage A specific
	jcf7180000013924	Sec31	GL50581_759
SRR3177936	jcf7180000050362	SAR1	GL50581_2996
	jcf7180000050107	Sec13	GL50581_4555
	jcf7180000049960	Sec23	GL50581_3185
	jcf7180000050031	Sec24A	GL50581_356
	jcf7180000049999	Sec24B	GL50581_1049
	No Hits	Sec24C	No ORF/Assemblage A specific
	jcf7180000049863	Sec31	GL50581_759
SRR3177937	jcf7180000010247	SAR1	GL50581_2996
	jcf7180000010142	Sec13	GL50581_4555
	jcf7180000010307	Sec23	GL50581_3185
	jcf7180000010321	Sec24A	GL50581_356
	jcf7180000010273	Sec24B	GL50581_1049
	No Hits	Sec24C	No ORF/Assemblage A specific
	jcf7180000010189	Sec31	GL50581_759
SRR3177947	jcf7180000049973	SAR1	GL50581_2996
	jcf7180000049943	Sec13	GL50581_4555
	jcf7180000045531	Sec23	GL50581_3185
	jcf7180000050024	Sec24A	GL50581_356
	jcf7180000045511	Sec24B	GL50581_1049
	No Hits	Sec24C	No ORF/Assemblage A specific
	jcf7180000046210	Sec31	GL50581_759
SRR3177948	jcf7180000024697	SAR1	GL50581_2996
	jcf7180000024861	Sec13	GL50581_4555
	jcf7180000024870	Sec23	GL50581_3185
	jcf7180000024834	Sec24A	GL50581_356
	jcf7180000022186	Sec24B	GL50581_1049
	No hits	Sec24C	No ORF/Assemblage A specific
	jcf7180000024810	Sec31	GL50581_759
SRR3177952	jcf7180000025014	SAR1	GL50581_2996
	jcf7180000025037	Sec13	GL50581_4555
	jcf7180000024910	Sec23	GL50581_3185
	jcf7180000025008	Sec24A	GL50581_356
	jcf7180000025043	Sec24B	GL50581_1049
	No Hits	Sec24C	No ORF/Assemblage A specific
	jcf7180000024107	Sec31	GL50581_759
SRR3177955	jcf7180000025612	SAR1	GL50581_2996
	jcf7180000025548	Sec13	GL50581_4555
	jcf7180000025477	Sec23	GL50581_3185
	jcf7180000025686	Sec24A	GL50581_356
	jcf7180000024446	Sec24B	GL50581_1049
	No Hits	Sec24C	No ORF/Assemblage A specific
	jcf7180000025514	Sec31	GL50581_759
SRR3177962	jcf7180000013619	SAR1	GL50581_2996
	jcf7180000015638	Sec13	GL50581_4555
	jcf7180000015687	Sec23	GL50581_3185
	jcf7180000015681	Sec24A	GL50581_356
	jcf7180000015540	Sec24B	GL50581_1049
	No Hits	Sec24C	No ORF/Assemblage A specific
	jcf7180000013970	Sec31	GL50581_759
SRR3177974	jcf7180000025205	SAR1	GL50581_2996
	jcf7180000025324	Sec13	GL50581_4555
	jcf7180000025215	Sec23	GL50581_3185
	jcf7180000025311	Sec24A	GL50581_356
	jcf7180000025112	Sec24B	GL50581_1049
	No Hits	Sec24C	No ORF/Assemblage A specific
	jcf7180000025224	Sec31	GL50581_759
SRR3177978	jcf7180000020864	SAR1	GL50581_2996
	jcf7180000020890	Sec13	GL50581_4555
	jcf7180000020861	Sec23	GL50581_3185
	jcf7180000020586	Sec24A	GL50581_356
	jcf7180000019298	Sec24B	GL50581_1049
	No hits	Sec24C	No ORF/Assemblage A specific
	jcf7180000019446	Sec31	GL50581_759
SRR3178007	jcf7180000028872	SAR1	GL50581_2996
	jcf7180000027527	Sec13	GL50581_4555
	jcf7180000028795	Sec23	GL50581_3185
	jcf7180000028596	Sec24A	GL50581_356
	jcf7180000033846	Sec24B	GL50581_1049
	No hits	Sec24C	No ORF/Assemblage A specific
	jcf7180000029968	Sec31	GL50581_759
SRR3178008	jcf7180000005813	SAR1	GL50581_2996
	jcf7180000005170	Sec13	GL50581_4555
	jcf7180000005756	Sec23	GL50581_3185
	jcf7180000005859	Sec24A	GL50581_356
	jcf7180000005682	Sec24B	GL50581_1049
	No hits	Sec24C	No ORF/Assemblage A specific
	jcf7180000005307	Sec31	GL50581_759
SRR3178009	jcf7180000014220	SAR1	GL50581_2996
	jcf7180000014231	Sec13	GL50581_4555
	jcf7180000014213	Sec23	GL50581_3185
	jcf7180000014253	Sec24A	GL50581_356
	jcf7180000012499	Sec24B	GL50581_1049
	No hits	Sec24C	No ORF/Assemblage A specific
	jcf7180000014234	Sec31	GL50581_759
SRR3178011	jcf7180000008271	SAR1	GL50581_2996
	jcf7180000009273	Sec13	GL50581_4555
	jcf7180000009279	Sec23	GL50581_3185
	jcf7180000009256	Sec24A	GL50581_356
	jcf7180000009105	Sec24B	GL50581_1049
	No hits	Sec24C	No ORF/Assemblage A specific
	jcf7180000009183	Sec31	GL50581_759
SRR3178012	jcf7180000009531	SAR1	GL50581_2996
	jcf7180000009888	Sec13	GL50581_4555
	jcf7180000010370	Sec23	GL50581_3185
	jcf7180000009293	Sec24A	GL50581_356
	jcf7180000009372	Sec24B	GL50581_1049
	No hits	Sec24C	No ORF/Assemblage A specific
	jcf7180000009583	Sec31	GL50581_759
SRR3178013	jcf7180000034189	SAR1	GL50581_2996
	jcf7180000034183	Sec13	GL50581_4555
	jcf7180000034008	Sec23	GL50581_3185
	jcf7180000034227	Sec24A	GL50581_356
	jcf7180000033994	Sec24B	GL50581_1049
	No hits	Sec24C	No ORF/Assemblage A specific
	jcf7180000034202	Sec31	GL50581_759
SRR3178014	jcf7180000017811	SAR1	GL50581_2996
	jcf7180000016547	Sec13	GL50581_4555
	jcf7180000017680	Sec23	GL50581_3185
	jcf7180000017842	Sec24A	GL50581_356
	jcf7180000016571	Sec24B	GL50581_1049
	No hits	Sec24C	No ORF/Assemblage A specific
	jcf7180000017704	Sec31	GL50581_759
SRR3178015	jcf7180000008263	SAR1	GL50581_2996
	jcf7180000008234	Sec13	GL50581_4555
	jcf7180000008082	Sec23	GL50581_3185
	jcf7180000008255	Sec24A	GL50581_356
	jcf7180000008201	Sec24B	GL50581_1049
	No hits	Sec24C	No ORF/Assemblage A specific
	jcf7180000007548	Sec31	GL50581_759

## Sheet: Retromer
Table S5: Analyses of the Retromer proteins in the Canadian Giardia Genomes based on Liftoff predictions
Assemblage A assembly	Scaffold Locus	Annotation	Mapped AWB ORF	Unmapped ORFs
SRR1957168	jcf7180000013840	VPS35	GL50803_23833
	jcf7180000013687	VPS26	GL50803_100864
	jcf7180000013777	VPS29	GL50803_103855
SRR1957169	jcf7180000004538	VPS35	GL50803_23833
	jcf7180000004057	VPS26	GL50803_100864
	GL50803_103855	VPS29	GL50803_103855
SRR1957174	jcf7180000013456	VPS35	GL50803_23833
	jcf7180000010865	VPS26	GL50803_100864
	jcf7180000013447	VPS29	GL50803_103855
SRR1957175	jcf7180000004091	VPS35	GL50803_23833
	jcf7180000003689	VPS26	GL50803_100864
	jcf7180000004179	VPS29	GL50803_103855
SRR3177738	jcf7180000028500	VPS35	GL50803_23833
	jcf7180000028544	VPS26	GL50803_100864
	jcf7180000029596	VPS29	GL50803_103855
SRR3177739	jcf7180000004775	VPS35	GL50803_23833
	jcf7180000004241	VPS26	GL50803_100864
	jcf7180000004840	VPS29	GL50803_103855
SRR3177740	jcf7180000008653	VPS35	GL50803_23833
	jcf7180000008114	VPS26	GL50803_100864
	jcf7180000008559	VPS29	GL50803_103855
SRR3177741	jcf7180000009153	VPS35	GL50803_23833
	jcf7180000009087	VPS26	GL50803_100864
	jcf7180000009044	VPS29	GL50803_103855
SRR3177742	jcf7180000007434	VPS35	GL50803_23833
	jcf7180000007476	VPS26	GL50803_100864
	jcf7180000008021	VPS29	GL50803_103855
SRR3177743	jcf7180000018233	VPS35	GL50803_23833
	jcf7180000017461	VPS26	GL50803_100864
	jcf7180000018094	VPS29	GL50803_103855
SRR3177744	jcf7180000007484	VPS35	GL50803_23833
	jcf7180000008034	VPS26	GL50803_100864
	jcf7180000007715	VPS29	GL50803_103855
SRR3177745	jcf7180000024694	VPS35	GL50803_23833
	jcf7180000024644	VPS26	GL50803_100864
	jcf7180000024655	VPS29	GL50803_103855
SRR3177746	jcf7180000044597	VPS35	GL50803_23833
	jcf7180000044772	VPS26	GL50803_100864
	jcf7180000044727	VPS29	GL50803_103855
SRR3177747	jcf7180000043807	VPS35	GL50803_23833
	jcf7180000043633	VPS26	GL50803_100864
	jcf7180000043887	VPS29	GL50803_103855
SRR3177750	jcf7180000002820	VPS35	GL50803_23833
	jcf7180000002819	VPS26	GL50803_100864
	jcf7180000002863	VPS29	GL50803_103855
SRR3177751	jcf7180000018028	VPS35	GL50803_23833
	jcf7180000018230	VPS26	GL50803_100864
	jcf7180000017201	VPS29	GL50803_103855
SRR3177752	jcf7180000008004	VPS35	GL50803_23833
	jcf7180000008088	VPS26	GL50803_100864
	jcf7180000008107	VPS29	GL50803_103855
SRR3177753	jcf7180000027512	VPS35	GL50803_23833
	jcf7180000029073	VPS26	GL50803_100864
	jcf7180000028893	VPS29	GL50803_103855
SRR3177759	jcf7180000005132	VPS35	GL50803_23833
	jcf7180000006151	VPS26	GL50803_100864
	jcf7180000006137	VPS29	GL50803_103855
SRR3177760	jcf7180000004341	VPS35	GL50803_23833
	jcf7180000003876	VPS26	GL50803_100864
	jcf7180000003880	VPS29	GL50803_103855
SRR3177765	jcf7180000021695	VPS35	GL50803_23833
	jcf7180000020495	VPS26	GL50803_100864
	jcf7180000021562	VPS29	GL50803_103855
SRR3177768	jcf7180000003963	VPS35	GL50803_23833
	jcf7180000004011	VPS26	GL50803_100864
	jcf7180000004840	VPS29	GL50803_103855
SRR3177775	jcf7180000011193	VPS35	GL50803_23833
	jcf7180000011112	VPS26	GL50803_100864
	jcf7180000011132	VPS29	GL50803_103855
SRR3177790	jcf7180000008921	VPS35	GL50803_23833
	jcf7180000009009	VPS26	GL50803_100864
	jcf7180000010682	VPS29	GL50803_103855
SRR3177803	jcf7180000038313	VPS35	GL50803_23833
	jcf7180000038247	VPS26	GL50803_100864
	jcf7180000038392	VPS29	GL50803_103855
SRR3177805	jcf7180000004829	VPS35	GL50803_23833
	jcf7180000004880	VPS26	GL50803_100864
	jcf7180000005413	VPS29	GL50803_103855
SRR3177873	jcf7180000023492	VPS35	GL50803_23833
	jcf7180000024171	VPS26	GL50803_100864
	jcf7180000027753	VPS29	GL50803_103855
SRR3177890	jcf7180000013367	VPS35	GL50803_23833
	jcf7180000012733	VPS26	GL50803_100864
	jcf7180000013490	VPS29	GL50803_103855
SRR3177900	jcf7180000002789	VPS35	GL50803_23833
	jcf7180000002380	VPS26	GL50803_100864
	jcf7180000002463	VPS29	GL50803_103855
SRR3177919	jcf7180000006510	VPS35	GL50803_23833
	jcf7180000007220	VPS26	GL50803_100864
	jcf7180000006640	VPS29	GL50803_103855
SRR3177927	jcf7180000029742	VPS35	GL50803_23833
	jcf7180000029719	VPS26	GL50803_100864
	jcf7180000029860	VPS29	GL50803_103855
SRR3177932	jcf7180000003985	VPS35	GL50803_23833
	jcf7180000003709	VPS26	GL50803_100864
	jcf7180000003750	VPS29	GL50803_103855
SRR3177935	jcf7180000049822	VPS35	GL50803_23833
	jcf7180000049936	VPS26	GL50803_100864
	jcf7180000049913	VPS29	GL50803_103855
SRR3177946	jcf7180000008836	VPS35	GL50803_23833
	jcf7180000008366	VPS26	GL50803_100864
	jcf7180000008406	VPS29	GL50803_103855
SRR3177949	jcf7180000004811	VPS35	GL50803_23833
	jcf7180000004847	VPS26	GL50803_100864
	jcf7180000005096	VPS29	GL50803_103855
SRR3177950	jcf7180000029079	VPS35	GL50803_23833
	jcf7180000029224	VPS26	GL50803_100864
	jcf7180000029218	VPS29	GL50803_103855
SRR3177951	jcf7180000009265	VPS35	GL50803_23833
	jcf7180000008585	VPS26	GL50803_100864
	jcf7180000009222	VPS29	GL50803_103855
SRR3177990	jcf7180000015898	VPS35	GL50803_23833
	jcf7180000016002	VPS26	GL50803_100864
	jcf7180000014960	VPS29	GL50803_103855
SRR3178001	jcf7180000038701	VPS35	GL50803_23833
	jcf7180000039961	VPS26	GL50803_100864
	jcf7180000039901	VPS29	GL50803_103855
SRR3178010	jcf7180000009744	VPS35	GL50803_23833
	jcf7180000009932	VPS26	GL50803_100864
	jcf7180000009746	VPS29	GL50803_103855
SRR3178016	jcf7180000005446	VPS35	GL50803_23833
	jcf7180000005564	VPS26	GL50803_100864
	jcf7180000005144	VPS29	GL50803_103855
SRR3178017	jcf7180000005258	VPS35	GL50803_23833
	jcf7180000004834	VPS26	GL50803_100864
	jcf7180000004824	VPS29	GL50803_103855
SRR3178018	jcf7180000005832	VPS35	GL50803_23833
	jcf7180000005385	VPS26	GL50803_100864
	jcf7180000005917	VPS29	GL50803_103855
Assemblage B assembly	Scaffold Locus	Annotation	Mapped BGS ORF	Unmapped ORFs
SRR1957167	scf7180000002586	VPS35	GL50581_4348
	scf7180000002733	VPS26	GL50581_1617
	scf7180000003154	VPS29	GL50581_1810
SRR1957170	jcf7180000095237	VPS35	GL50581_4348
	jcf7180000095191	VPS26	GL50581_1617
	jcf7180000081920	VPS29	GL50581_1810
SRR1957171	jcf7180000014250	VPS35	GL50581_4348
	jcf7180000014142	VPS26	GL50581_1617
	jcf7180000014243	VPS29	GL50581_1810
SRR1957172	jcf7180000029111	VPS35	GL50581_4348
	jcf7180000026635	VPS26	GL50581_1617
	jcf7180000028961	VPS29	GL50581_1810
SRR1957173	jcf7180000017804	VPS35	GL50581_4348
	jcf7180000016077	VPS26	GL50581_1617
	jcf7180000016060	VPS29	GL50581_1810
SRR1957176	jcf7180000037631	VPS35	GL50581_4348
	jcf7180000037481	VPS26	GL50581_1617
	jcf7180000037748	VPS29	GL50581_1810
SRR1957177	jcf7180000036063	VPS35	GL50581_4348
	jcf7180000036077	VPS26	GL50581_1617
	jcf7180000036246	VPS29	GL50581_1810
SRR1957178	jcf7180000005726	VPS35	GL50581_4348
	jcf7180000005704	VPS26	GL50581_1617
	jcf7180000005548	VPS29	GL50581_1810
SRR2158266	jcf7180000006548	VPS35	GL50581_4348
	jcf7180000006545	VPS26	GL50581_1617
	jcf7180000005732	VPS29	GL50581_1810
SRR2168393	jcf7180000029187	VPS35	GL50581_4348
	jcf7180000029270	VPS26	GL50581_1617
	jcf7180000029208	VPS29	GL50581_1810
SRR3177748	jcf7180000020992	VPS35	GL50581_4348
	jcf7180000021120	VPS26	GL50581_1617
	jcf7180000019949	VPS29	GL50581_1810
SRR3177754	jcf7180000007023	VPS35	GL50581_4348
	jcf7180000006453	VPS26	GL50581_1617
	jcf7180000007193	VPS29	GL50581_1810
SRR3177755	jcf7180000039424	VPS35	GL50581_4348
	jcf7180000039325	VPS26	GL50581_1617
	jcf7180000039220	VPS29	GL50581_1810
SRR3177757	jcf7180000025830	VPS35	GL50581_4348
	jcf7180000020888	VPS26	GL50581_1617
	jcf7180000023899	VPS29	GL50581_1810
SRR3177763	jcf7180000012088	VPS35	GL50581_4348
	jcf7180000011602	VPS26	GL50581_1617
	jcf7180000012131	VPS29	GL50581_1810
SRR3177816	jcf7180000012723	VPS35	GL50581_4348
	jcf7180000012748	VPS26	GL50581_1617
	jcf7180000011869	VPS29	GL50581_1810
SRR3177826	jcf7180000019552	VPS35	GL50581_4348
	jcf7180000019649	VPS26	GL50581_1617
	jcf7180000019772	VPS29	GL50581_1810
SRR3177835	jcf7180000014266	VPS35	GL50581_4348
	jcf7180000013158	VPS26	GL50581_1617
	jcf7180000013156	VPS29	GL50581_1810
SRR3177841	jcf7180000007588	VPS35	GL50581_4348
	jcf7180000007487	VPS26	GL50581_1617
	jcf7180000006850	VPS29	GL50581_1810
SRR3177858	jcf7180000015017	VPS35	GL50581_4348
	jcf7180000013697	VPS26	GL50581_1617
	jcf7180000013665	VPS29	GL50581_1810
SRR3177862	jcf7180000006867	VPS35	GL50581_4348
	jcf7180000006378	VPS26	GL50581_1617
	jcf7180000007032	VPS29	GL50581_1810
SRR3177903	jcf7180000010563	VPS35	GL50581_4348
	jcf7180000010710	VPS26	GL50581_1617
	jcf7180000010701	VPS29	GL50581_1810
SRR3177917	jcf7180000019607	VPS35	GL50581_4348
	jcf7180000019652	VPS26	GL50581_1617
	jcf7180000019483	VPS29	GL50581_1810
SRR3177926	jcf7180000017314	VPS35	GL50581_4348
	jcf7180000015589	VPS26	GL50581_1617
	jcf7180000015504	VPS29	GL50581_1810
SRR3177928	jcf7180000009836	VPS35	GL50581_4348
	jcf7180000009091	VPS26	GL50581_1617
	jcf7180000009744	VPS29	GL50581_1810
SRR3177929	jcf7180000016573	VPS35	GL50581_4348
	jcf7180000016803	VPS26	GL50581_1617
	jcf7180000015697	VPS29	GL50581_1810
SRR3177930	jcf7180000017555	VPS35	GL50581_4348
	jcf7180000017593	VPS26	GL50581_1617
	jcf7180000017640	VPS29	GL50581_1810
SRR3177931	jcf7180000011575	VPS35	GL50581_4348
	jcf7180000010905	VPS26	GL50581_1617
	jcf7180000011583	VPS29	GL50581_1810
SRR3177933	jcf7180000005944	VPS35	GL50581_4348
	jcf7180000005956	VPS26	GL50581_1617
	jcf7180000005988	VPS29	GL50581_1810
SRR3177934	jcf7180000015503	VPS35	GL50581_4348
	jcf7180000013827	VPS26	GL50581_1617
	jcf7180000015525	VPS29	GL50581_1810
SRR3177936	jcf7180000050306	VPS35	GL50581_4348
	jcf7180000050340	VPS26	GL50581_1617
	jcf7180000050140	VPS29	GL50581_1810
SRR3177937	jcf7180000008989	VPS35	GL50581_4348
	jcf7180000009062	VPS26	GL50581_1617
	jcf7180000010230	VPS29	GL50581_1810
SRR3177947	jcf7180000049944	VPS35	GL50581_4348
	jcf7180000045984	VPS26	GL50581_1617
	jcf7180000049842	VPS29	GL50581_1810
SRR3177948	jcf7180000024818	VPS35	GL50581_4348
	jcf7180000024783	VPS26	GL50581_1617
	jcf7180000024795	VPS29	GL50581_1810
SRR3177952	jcf7180000025039	VPS35	GL50581_4348
	jcf7180000024108	VPS26	GL50581_1617
	jcf7180000024777	VPS29	GL50581_1810
SRR3177955	jcf7180000025549	VPS35	GL50581_4348
	jcf7180000024500	VPS26	GL50581_1617
	jcf7180000025595	VPS29	GL50581_1810
SRR3177962	jcf7180000015554	VPS35	GL50581_4348
	jcf7180000015661	VPS26	GL50581_1617
	jcf7180000015578	VPS29	GL50581_1810
SRR3177974	jcf7180000025181	VPS35	GL50581_4348
	jcf7180000025301	VPS26	GL50581_1617
	jcf7180000024039	VPS29	GL50581_1810
SRR3177978	jcf7180000020836	VPS35	GL50581_4348
	jcf7180000020908	VPS26	GL50581_1617
	jcf7180000020850	VPS29	GL50581_1810
SRR3178007	jcf7180000033738	VPS35	GL50581_4348
	jcf7180000032127	VPS26	GL50581_1617
	jcf7180000033764	VPS29	GL50581_1810
SRR3178008	jcf7180000005676	VPS35	GL50581_4348
	jcf7180000005644	VPS26	GL50581_1617
	jcf7180000005822	VPS29	GL50581_1810
SRR3178009	jcf7180000014110	VPS35	GL50581_4348
	jcf7180000012622	VPS26	GL50581_1617
	jcf7180000014224	VPS29	GL50581_1810
SRR3178011	jcf7180000009086	VPS35	GL50581_4348
	jcf7180000008143	VPS26	GL50581_1617
	jcf7180000009232	VPS29	GL50581_1810
SRR3178012	jcf7180000009414	VPS35	GL50581_4348
	jcf7180000009740	VPS26	GL50581_1617
	jcf7180000009132	VPS29	GL50581_1810
SRR3178013	jcf7180000034201	VPS35	GL50581_4348
	jcf7180000034187	VPS26	GL50581_1617
	jcf7180000032547	VPS29	GL50581_1810

## Sheet: ARFs
Table S5: Analyses of the ARF GTPases in the Canadian Giardia Genomes based on Liftoff predictions
Assemblage A assembly	Scaffold Locus	Annotation	Mapped AWB ORF
SRR1957168	jcf7180000013830	ARF1	GL50803_7789
	jcf7180000013808	ARF1FA	GL50803_13930
	jcf7180000013706	ARF1FB1	GL50803_7562
	jcf7180000013785	ARF1FB2	GL50803_13523
SRR1957169	jcf7180000004543	ARF1	GL50803_7789
	jcf7180000004680	ARF1FA	GL50803_13930
	jcf7180000004645	ARF1FB1	GL50803_7562
	jcf7180000004661	ARF1FB2	GL50803_13523
SRR1957174	jcf7180000013053	ARF1	GL50803_7789
	jcf7180000013442	ARF1FA	GL50803_13930
	jcf7180000010830	ARF1FB1	GL50803_7562
	jcf7180000013332	ARF1FB2	GL50803_13523
SRR1957175	jcf7180000003727	ARF1	GL50803_7789
	jcf7180000003681	ARF1FA	GL50803_13930
	jcf7180000003675	ARF1FB1	GL50803_7562
	jcf7180000004184	ARF1FB2	GL50803_13523
SRR3177738	jcf7180000029597	ARF1	GL50803_7789
	jcf7180000028838	ARF1FA	GL50803_13930
	jcf7180000028511	ARF1FB1	GL50803_7562
	jcf7180000029471	ARF1FB2	GL50803_13523
SRR3177739	jcf7180000004785	ARF1	GL50803_7789
	jcf7180000004294	ARF1FA	GL50803_13930
	jcf7180000004654	ARF1FB1	GL50803_7562
	jcf7180000004700	ARF1FB2	GL50803_13523
SRR3177740	jcf7180000008637	ARF1	GL50803_7789
	jcf7180000008641	ARF1FA	GL50803_13930
	jcf7180000008643	ARF1FB1	GL50803_7562
	jcf7180000008578	ARF1FB2	GL50803_13523
SRR3177741	jcf7180000008501	ARF1	GL50803_7789
	jcf7180000008531	ARF1FA	GL50803_13930
	jcf7180000008458	ARF1FB1	GL50803_7562
	jcf7180000009134	ARF1FB2	GL50803_13523
SRR3177742	jcf7180000008056	ARF1	GL50803_7789
	jcf7180000007990	ARF1FA	GL50803_13930
	jcf7180000008079	ARF1FB1	GL50803_7562
	jcf7180000007433	ARF1FB2	GL50803_13523
SRR3177743	jcf7180000018205	ARF1	GL50803_7789
	jcf7180000018093	ARF1FA	GL50803_13930
	jcf7180000018169	ARF1FB1	GL50803_7562
	jcf7180000018193	ARF1FB2	GL50803_13523
SRR3177744	jcf7180000008062	ARF1	GL50803_7789
	jcf7180000007489	ARF1FA	GL50803_13930
	jcf7180000008113	ARF1FB1	GL50803_7562
	jcf7180000008125	ARF1FB2	GL50803_13523
SRR3177745	jcf7180000024559	ARF1	GL50803_7789
	jcf7180000024531	ARF1FA	GL50803_13930
	jcf7180000024679	ARF1FB1	GL50803_7562
	jcf7180000023911	ARF1FB2	GL50803_13523
SRR3177746	jcf7180000044740	ARF1	GL50803_7789
	jcf7180000043379	ARF1FA	GL50803_13930
	jcf7180000044761	ARF1FB1	GL50803_7562
	jcf7180000044598	ARF1FB2	GL50803_13523
SRR3177747	jcf7180000043580	ARF1	GL50803_7789
	jcf7180000043734	ARF1FA	GL50803_13930
	jcf7180000043711	ARF1FB1	GL50803_7562
	jcf7180000043750	ARF1FB2	GL50803_13523
SRR3177750	jcf7180000003257	ARF1	GL50803_7789
	jcf7180000002989	ARF1FA	GL50803_13930
	jcf7180000003275	ARF1FB1	GL50803_7562
	jcf7180000002866	ARF1FB2	GL50803_13523
SRR3177751	jcf7180000018135	ARF1	GL50803_7789
	jcf7180000018174	ARF1FA	GL50803_13930
	jcf7180000018189	ARF1FB1	GL50803_7562
	jcf7180000018252	ARF1FB2	GL50803_13523
SRR3177752	jcf7180000008015	ARF1	GL50803_7789
	jcf7180000008087	ARF1FA	GL50803_13930
	jcf7180000008019	ARF1FB1	GL50803_7562
	jcf7180000008024	ARF1FB2	GL50803_13523
SRR3177753	jcf7180000029001	ARF1	GL50803_7789
	jcf7180000027548	ARF1FA	GL50803_13930
	jcf7180000029072	ARF1FB1	GL50803_7562
	jcf7180000029081	ARF1FB2	GL50803_13523
SRR3177759	jcf7180000005033	ARF1	GL50803_7789
	jcf7180000006136	ARF1FA	GL50803_13930
	jcf7180000006384	ARF1FB1	GL50803_7562
	jcf7180000005040	ARF1FB2	GL50803_13523
SRR3177760	jcf7180000004384	ARF1	GL50803_7789
	jcf7180000004346	ARF1FA	GL50803_13930
	jcf7180000003834	ARF1FB1	GL50803_7562
	jcf7180000004283	ARF1FB2	GL50803_13523
SRR3177765	jcf7180000021763	ARF1	GL50803_7789
	jcf7180000020542	ARF1FA	GL50803_13930
	jcf7180000021640	ARF1FB1	GL50803_7562
	jcf7180000021758	ARF1FB2	GL50803_13523
SRR3177768	jcf7180000004724	ARF1	GL50803_7789
	jcf7180000004152	ARF1FA	GL50803_13930
	jcf7180000004849	ARF1FB1	GL50803_7562
	jcf7180000004861	ARF1FB2	GL50803_13523
SRR3177775	jcf7180000011202	ARF1	GL50803_7789
	jcf7180000010633	ARF1FA	GL50803_13930
	jcf7180000011176	ARF1FB1	GL50803_7562
	jcf7180000011254	ARF1FB2	GL50803_13523
SRR3177790	jcf7180000010698	ARF1	GL50803_7789
	jcf7180000009061	ARF1FA	GL50803_13930
	jcf7180000010688	ARF1FB1	GL50803_7562
	jcf7180000010764	ARF1FB2	GL50803_13523
SRR3177803	jcf7180000038344	ARF1	GL50803_7789
	jcf7180000037246	ARF1FA	GL50803_13930
	jcf7180000038410	ARF1FB1	GL50803_7562
	jcf7180000038260	ARF1FB2	GL50803_13523
SRR3177805	jcf7180000005466	ARF1	GL50803_7789
	jcf7180000005464	ARF1FA	GL50803_13930
	jcf7180000005410	ARF1FB1	GL50803_7562
	jcf7180000005464	ARF1FB2	GL50803_13523
SRR3177873	jcf7180000022465	ARF1	GL50803_7789
	jcf7180000028163	ARF1FA	GL50803_13930
	jcf7180000023787	ARF1FB1	GL50803_7562
	jcf7180000027550	ARF1FB2	GL50803_13523
SRR3177890	jcf7180000013368	ARF1	GL50803_7789
	jcf7180000012686	ARF1FA	GL50803_13930
	jcf7180000013519	ARF1FB1	GL50803_7562
	jcf7180000012687	ARF1FB2	GL50803_13523
SRR3177900	jcf7180000002893	ARF1	GL50803_7789
	jcf7180000002774	ARF1FA	GL50803_13930
	jcf7180000002335	ARF1FB1	GL50803_7562
	jcf7180000002468	ARF1FB2	GL50803_13523
SRR3177919	jcf7180000007216	ARF1	GL50803_7789
	jcf7180000007179	ARF1FA	GL50803_13930
	jcf7180000006503	ARF1FB1	GL50803_7562
	jcf7180000006559	ARF1FB2	GL50803_13523
SRR3177927	jcf7180000029861	ARF1	GL50803_7789
	jcf7180000029864	ARF1FA	GL50803_13930
	jcf7180000029815	ARF1FB1	GL50803_7562
	jcf7180000029854	ARF1FB2	GL50803_13523
SRR3177932	jcf7180000004002	ARF1	GL50803_7789
	jcf7180000003635	ARF1FA	GL50803_13930
	jcf7180000004065	ARF1FB1	GL50803_7562
	jcf7180000004150	ARF1FB2	GL50803_13523
SRR3177935	jcf7180000048457	ARF1	GL50803_7789
	jcf7180000048477	ARF1FA	GL50803_13930
	jcf7180000049856	ARF1FB1	GL50803_7562
	jcf7180000049899	ARF1FB2	GL50803_13523
SRR3177946	jcf7180000008856	ARF1	GL50803_7789
	jcf7180000008312	ARF1FA	GL50803_13930
	jcf7180000008995	ARF1FB1	GL50803_7562
	jcf7180000008362	ARF1FB2	GL50803_13523
SRR3177949	jcf7180000005492	ARF1	GL50803_7789
	jcf7180000005401	ARF1FA	GL50803_13930
	jcf7180000005456	ARF1FB1	GL50803_7562
	jcf7180000004852	ARF1FB2	GL50803_13523
SRR3177950	jcf7180000029081	ARF1	GL50803_7789
	jcf7180000029075	ARF1FA	GL50803_13930
	jcf7180000029066	ARF1FB1	GL50803_7562
	jcf7180000029209	ARF1FB2	GL50803_13523
SRR3177951	jcf7180000009209	ARF1	GL50803_7789
	jcf7180000009293	ARF1FA	GL50803_13930
	jcf7180000008559	ARF1FB1	GL50803_7562
	jcf7180000009165	ARF1FB2	GL50803_13523
SRR3177990	jcf7180000015987	ARF1	GL50803_7789
	jcf7180000015796	ARF1FA	GL50803_13930
	jcf7180000015870	ARF1FB1	GL50803_7562
	jcf7180000015926	ARF1FB2	GL50803_13523
SRR3178001	jcf7180000039972	ARF1	GL50803_7789
	jcf7180000039896	ARF1FA	GL50803_13930
	jcf7180000039977	ARF1FB1	GL50803_7562
	jcf7180000039782	ARF1FB2	GL50803_13523
SRR3178010	jcf7180000009926	ARF1	GL50803_7789
	jcf7180000009824	ARF1FA	GL50803_13930
	jcf7180000009900	ARF1FB1	GL50803_7562
	jcf7180000009865	ARF1FB2	GL50803_13523
SRR3178016	jcf7180000005553	ARF1	GL50803_7789
	jcf7180000005168	ARF1FA	GL50803_13930
	jcf7180000005584	ARF1FB1	GL50803_7562
	jcf7180000005130	ARF1FB2	GL50803_13523
SRR3178017	jcf7180000005313	ARF1	GL50803_7789
	jcf7180000005117	ARF1FA	GL50803_13930
	jcf7180000005255	ARF1FB1	GL50803_7562
	jcf7180000005224	ARF1FB2	GL50803_13523
SRR3178018	jcf7180000005829	ARF1	GL50803_7789
	jcf7180000005408	ARF1FA	GL50803_13930
	jcf7180000005919	ARF1FB1	GL50803_7562
	jcf7180000005923	ARF1FB2	GL50803_13523
Assemblage B assembly	Scaffold Locus	Annotation	Mapped BGS ORF	Reciprocal BLAST hit (H. sapiens)	Reciprocal BLAST - Giardia
SRR1957167	scf7180000002589	ARF1	GL50581_1483
	scf7180000002863	ARF1FA	GL50581_2277
	scf7180000002544	ARF1FB	GL50581_684
	No hits	ARF1FB2
SRR1957170	jcf7180000095207	ARF1	GL50581_1483
	jcf7180000095271	ARF1FA	GL50581_2277
	jcf7180000095265	ARF1FB	GL50581_684
	No hits	ARF1FB2
SRR1957171	jcf7180000012927	ARF1	GL50581_1483
	jcf7180000012916	ARF1FA	GL50581_2277
	jcf7180000014214	ARF1FB	GL50581_684
	No hits	ARF1FB2
SRR1957172	jcf7180000028893	ARF1	GL50581_1483
	jcf7180000029117	ARF1FA	GL50581_2277
	jcf7180000029034	ARF1FB	GL50581_684
	No hits	ARF1FB2
SRR1957173	jcf7180000017936	ARF1	GL50581_1483
	jcf7180000017920	ARF1FA	GL50581_2277
	jcf7180000017988	ARF1FB	GL50581_684
	No hits	ARF1FB2
SRR1957176	jcf7180000037788	ARF1	GL50581_1483
	jcf7180000037479	ARF1FA	GL50581_2277
	jcf7180000037579	ARF1FB	GL50581_684
	No hits	ARF1FB2
SRR1957177	jcf7180000036312	ARF1	GL50581_1483
	jcf7180000036136	ARF1FA	GL50581_2277
	jcf7180000034962	ARF1FB	GL50581_684
	No hits	ARF1FB2
SRR1957178	jcf7180000005543	ARF1	GL50581_1483
	jcf7180000005662	ARF1FA	GL50581_2277
	jcf7180000005676	ARF1FB	GL50581_684
	No hits	ARF1FB2
SRR2158266	jcf7180000006597	ARF1	GL50581_1483
	jcf7180000006578	ARF1FA	GL50581_2277
	jcf7180000005709	ARF1FB	GL50581_684
	No hits	ARF1FB2
SRR2168393	jcf7180000029265	ARF1	GL50581_1483
	jcf7180000029154	ARF1FA	GL50581_2277
	jcf7180000026589	ARF1FB	GL50581_684
	No hits	ARF1FB2
SRR3177748	jcf7180000019914	ARF1	GL50581_1483
	jcf7180000020912	ARF1FA	GL50581_2277
	jcf7180000021023	ARF1FB	GL50581_684
	No hits	ARF1FB2
SRR3177754	jcf7180000006312	ARF1	GL50581_1483
	jcf7180000006287	ARF1FA	GL50581_2277
	jcf7180000006337	ARF1FB	GL50581_684
	No hits	ARF1FB2
SRR3177755	jcf7180000039450	ARF1	GL50581_1483
	jcf7180000038249	ARF1FA	GL50581_2277
	jcf7180000039491	ARF1FB	GL50581_684
	No hits	ARF1FB2
SRR3177757	jcf7180000021030	ARF1	GL50581_1483
	jcf7180000020811	ARF1FA	GL50581_2277
	jcf7180000020818	ARF1FB	GL50581_684
	No hits	ARF1FB2
SRR3177763	jcf7180000012155	ARF1	GL50581_1483
	jcf7180000012103	ARF1FA	GL50581_2277
	jcf7180000011552	ARF1FB	GL50581_684
	No hits	ARF1FB2
SRR3177816	jcf7180000012651	ARF1	GL50581_1483
	jcf7180000012720	ARF1FA	GL50581_2277
	jcf7180000011798	ARF1FB	GL50581_684
	No hits	ARF1FB2
SRR3177826	jcf7180000019723	ARF1	GL50581_1483
	jcf7180000019711	ARF1FA	GL50581_2277
	jcf7180000019546	ARF1FB	GL50581_684
	No hits	ARF1FB2
SRR3177835	jcf7180000014378	ARF1	GL50581_1483
	jcf7180000014369	ARF1FA	GL50581_2277
	jcf7180000013081	ARF1FB	GL50581_684
	jcf7180000049727	ARF1FB2
SRR3177841	jcf7180000006817	ARF1	GL50581_1483
	jcf7180000007570	ARF1FA	GL50581_2277
	jcf7180000007646	ARF1FB	GL50581_684
	No hits	ARF1FB2
SRR3177858	jcf7180000015212	ARF1	GL50581_1483
	jcf7180000015217	ARF1FA	GL50581_2277
	jcf7180000015141	ARF1FB	GL50581_684
	No hits	ARF1FB2
SRR3177862	jcf7180000006929	ARF1	GL50581_1483
	jcf7180000007028	ARF1FA	GL50581_2277
	jcf7180000006926	ARF1FB	GL50581_684
	No hits	ARF1FB2
SRR3177903	jcf7180000010687	ARF1	GL50581_1483
	jcf7180000010649	ARF1FA	GL50581_2277
	jcf7180000009686	ARF1FB	GL50581_684
	No hits	ARF1FB2
SRR3177917	jcf7180000019616	ARF1	GL50581_1483
	jcf7180000019664	ARF1FA	GL50581_2277
	jcf7180000019463	ARF1FB	GL50581_684
	No hits	ARF1FB2
SRR3177926	jcf7180000015568	ARF1	GL50581_1483
	jcf7180000015545	ARF1FA	GL50581_2277
	jcf7180000017263	ARF1FB	GL50581_684
	No hits	ARF1FB2
SRR3177928	jcf7180000009756	ARF1	GL50581_1483
	jcf7180000009905	ARF1FA	GL50581_2277
	jcf7180000008981	ARF1FB	GL50581_684
	No hits	ARF1FB2
SRR3177929	jcf7180000015042	ARF1	GL50581_1483
	jcf7180000016749	ARF1FA	GL50581_2277
	jcf7180000015011	ARF1FB	GL50581_684
	No hits	ARF1FB2
SRR3177930	jcf7180000018667	ARF1	GL50581_1483
	jcf7180000017590	ARF1FA	GL50581_2277
	jcf7180000017657	ARF1FB	GL50581_684
	No hits	ARF1FB2
SRR3177931	jcf7180000011634	ARF1	GL50581_1483
	jcf7180000011529	ARF1FA	GL50581_2277
	jcf7180000011698	ARF1FB	GL50581_684
	No hits	ARF1FB2
SRR3177933	jcf7180000005992	ARF1	GL50581_1483
	jcf7180000005914	ARF1FA	GL50581_2277
	jcf7180000005922	ARF1FB	GL50581_684
	No hits	ARF1FB2
SRR3177934	jcf7180000015528	ARF1	GL50581_1483
	jcf7180000015496	ARF1FA	GL50581_2277
	jcf7180000013769	ARF1FB	GL50581_684
	No hits	ARF1FB2
SRR3177936	jcf7180000050433	ARF1	GL50581_1483
	jcf7180000050323	ARF1FA	GL50581_2277
	jcf7180000050428	ARF1FB	GL50581_684
	No hits	ARF1FB2
SRR3177937	jcf7180000010220	ARF1	GL50581_1483
	jcf7180000010297	ARF1FA	GL50581_2277
	jcf7180000009020	ARF1FB	GL50581_684
	No hits	ARF1FB2
SRR3177947	jcf7180000049989	ARF1	GL50581_1483
	jcf7180000050005	ARF1FA	GL50581_2277
	jcf7180000050009	ARF1FB	GL50581_684
	No hits	ARF1FB2
SRR3177948	jcf7180000024863	ARF1	GL50581_1483
	jcf7180000024729	ARF1FA	GL50581_2277
	jcf7180000022150	ARF1FB	GL50581_684
	No hits	ARF1FB2
SRR3177952	jcf7180000024925	ARF1	GL50581_1483
	jcf7180000025036	ARF1FA	GL50581_2277
	jcf7180000025044	ARF1FB	GL50581_684
	No hits	ARF1FB2
SRR3177955	jcf7180000025471	ARF1	GL50581_1483
	jcf7180000025550	ARF1FA	GL50581_2277
	jcf7180000024463	ARF1FB	GL50581_684
	No hits	ARF1FB2
SRR3177962	jcf7180000013655	ARF1	GL50581_1483
	jcf7180000015571	ARF1FA	GL50581_2277
	jcf7180000013679	ARF1FB	GL50581_684
	No hits	ARF1FB2
SRR3177974	jcf7180000025226	ARF1	GL50581_1483
	jcf7180000024048	ARF1FA	GL50581_2277
	jcf7180000025163	ARF1FB	GL50581_684
	No hits	ARF1FB2
SRR3177978	jcf7180000019187	ARF1	GL50581_1483
	jcf7180000020939	ARF1FA	GL50581_2277
	jcf7180000020856	ARF1FB	GL50581_684
	jcf7180000019964	ARF1FB2
SRR3178007	jcf7180000030716	ARF1	GL50581_1483
	jcf7180000033812	ARF1FA	GL50581_2277
	jcf7180000030224	ARF1FB	GL50581_684
	jcf7180000033233	ARF1FB2
SRR3178008	jcf7180000005180	ARF1	GL50581_1483
	jcf7180000005805	ARF1FA	GL50581_2277
	jcf7180000005179	ARF1FB	GL50581_684
	No hits	ARF1FB2
SRR3178009	jcf7180000014193	ARF1	GL50581_1483
	jcf7180000014270	ARF1FA	GL50581_2277
	jcf7180000014277	ARF1FB	GL50581_684
	No hits	ARF1FB2
SRR3178011	jcf7180000008146	ARF1	GL50581_1483
	jcf7180000009206	ARF1FA	GL50581_2277
	jcf7180000008231	ARF1FB	GL50581_684
	No hits	ARF1FB2
SRR3178012	jcf7180000009672	ARF1	GL50581_1483
	jcf7180000009374	ARF1FA	GL50581_2277
	jcf7180000009837	ARF1FB	GL50581_684
	jcf7180000011390	ARF1FB2	GL50803_13523
SRR3178013	jcf7180000034169	ARF1	GL50581_1483
	jcf7180000034181	ARF1FA	GL50581_2277
	jcf7180000033939	ARF1FB	GL50581_684
	No hits	ARF1FB2	GL50803_13523
SRR3178014	jcf7180000017835	ARF1	GL50581_1483
	jcf7180000017652	ARF1FA	GL50581_2277
	jcf7180000016545	ARF1FB	GL50581_684
	No hits	ARF1FB2	GL50803_13523
SRR3178015	jcf7180000008236	ARF1	GL50581_1483
	jcf7180000008206	ARF1FA	GL50581_2277
	jcf7180000007436	ARF1FB	GL50581_684
	No hits	ARF1FB2	GL50803_13523

## Sheet: ARFGAPs
Table S5: Analyses of the ARF GAP proteins in the Canadian Giardia Genomes based on Liftoff predictions
Assemblage A assembly	Scaffold Locus	Annotation	Mapped AWB ORF
SRR1957168	jcf7180000013760	AGFG	GL50803_2834
	jcf7180000013638	ARFGAP1	GL50803_22454
	jcf7180000013692	SMAP	GL50803_17561
SRR1957169	jcf7180000004554	AGFG	GL50803_2834
	jcf7180000004553	ARFGAP1	GL50803_22454
	jcf7180000004663	SMAP	GL50803_17561
SRR1957174	jcf7180000013288	AGFG	GL50803_2834
	jcf7180000013338	ARFGAP1	GL50803_22454
	jcf7180000013284	SMAP	GL50803_17561
SRR1957175	jcf7180000004249	AGFG	GL50803_2834
	jcf7180000004189	ARFGAP1	GL50803_22454
	jcf7180000003667	SMAP	GL50803_17561
SRR3177738	jcf7180000029590	AGFG	GL50803_2834
	jcf7180000029450	ARFGAP1	GL50803_22454
	jcf7180000029435	SMAP	GL50803_17561
SRR3177739	jcf7180000004782	AGFG	GL50803_2834
	jcf7180000004655	ARFGAP1	GL50803_22454
	jcf7180000004772	SMAP	GL50803_17561
SRR3177740	jcf7180000008629	AGFG	GL50803_2834
	jcf7180000007858	ARFGAP1	GL50803_22454
	jcf7180000008483	SMAP	GL50803_17561
SRR3177741	jcf7180000009218	AGFG	GL50803_2834
	jcf7180000008489	ARFGAP1	GL50803_22454
	jcf7180000009074	SMAP	GL50803_17561
SRR3177742	jcf7180000008049	AGFG	GL50803_2834
	jcf7180000008074	ARFGAP1	GL50803_22454
	jcf7180000008067	SMAP	GL50803_17561
SRR3177743	jcf7180000018131	AGFG	GL50803_2834
	jcf7180000017489	ARFGAP1	GL50803_22454
	jcf7180000018011	SMAP	GL50803_17561
SRR3177744	jcf7180000008114	AGFG	GL50803_2834
	jcf7180000007998	ARFGAP1	GL50803_22454
	jcf7180000008125	SMAP	GL50803_17561
SRR3177745	jcf7180000024697	AGFG	GL50803_2834
	jcf7180000024566	ARFGAP1	GL50803_22454
	jcf7180000024619	SMAP	GL50803_17561
SRR3177746	jcf7180000044764	AGFG	GL50803_2834
	jcf7180000044603	ARFGAP1	GL50803_22454
	jcf7180000044802	SMAP	GL50803_17561
SRR3177747	jcf7180000043574	AGFG	GL50803_2834
	jcf7180000043905	ARFGAP1	GL50803_22454
	jcf7180000043908	SMAP	GL50803_17561
SRR3177750	jcf7180000003220	AGFG	GL50803_2834
	jcf7180000003228	ARFGAP1	GL50803_22454
	jcf7180000003306	SMAP	GL50803_17561
SRR3177751	jcf7180000018084	AGFG	GL50803_2834
	jcf7180000018195	ARFGAP1	GL50803_22454
	jcf7180000018030	SMAP	GL50803_17561
SRR3177752	jcf7180000007924	AGFG	GL50803_2834
	jcf7180000008053	ARFGAP1	GL50803_22454
	jcf7180000007983	SMAP	GL50803_17561
SRR3177753	jcf7180000028848	AGFG	GL50803_2834
	jcf7180000028857	ARFGAP1	GL50803_22454
	jcf7180000029007	SMAP	GL50803_17561
SRR3177759	jcf7180000006254	AGFG	GL50803_2834
	jcf7180000006370	ARFGAP1	GL50803_22454
	jcf7180000005190	SMAP	GL50803_17561
SRR3177760	jcf7180000004343	AGFG	GL50803_2834
	jcf7180000004408	ARFGAP1	GL50803_22454
	jcf7180000004244	SMAP	GL50803_17561
SRR3177765	jcf7180000021728	AGFG	GL50803_2834
	jcf7180000021574	ARFGAP1	GL50803_22454
	jcf7180000021694	SMAP	GL50803_17561
SRR3177768	jcf7180000004899	AGFG	GL50803_2834
	jcf7180000004942	ARFGAP1	GL50803_22454
	jcf7180000004861	SMAP	GL50803_17561
SRR3177775	jcf7180000010602	AGFG	GL50803_2834
	jcf7180000011151	ARFGAP1	GL50803_22454
	jcf7180000011269	SMAP	GL50803_17561
SRR3177790	jcf7180000010866	AGFG	GL50803_2834
	jcf7180000008941	ARFGAP1	GL50803_22454
	jcf7180000008958	SMAP	GL50803_17561
SRR3177803	jcf7180000038238	AGFG	GL50803_2834
	jcf7180000038395	ARFGAP1	GL50803_22454
	jcf7180000038351	SMAP	GL50803_17561
SRR3177805	jcf7180000005450	AGFG	GL50803_2834
	jcf7180000004873	ARFGAP1	GL50803_22454
	jcf7180000005437	SMAP	GL50803_17561
SRR3177873	jcf7180000026925	AGFG	GL50803_2834
	jcf7180000022980	ARFGAP1	GL50803_22454
	jcf7180000022963	SMAP	GL50803_17561
SRR3177890	jcf7180000013370	AGFG	GL50803_2834
	jcf7180000013494	ARFGAP1	GL50803_22454
	jcf7180000013488	SMAP	GL50803_17561
SRR3177900	jcf7180000002771	AGFG	GL50803_2834
	jcf7180000002807	ARFGAP1	GL50803_22454
	jcf7180000002787	SMAP	GL50803_17561
SRR3177919	jcf7180000007141	AGFG	GL50803_2834
	jcf7180000007214	ARFGAP1	GL50803_22454
	jcf7180000007088	SMAP	GL50803_17561
SRR3177927	jcf7180000029734	AGFG	GL50803_2834
	jcf7180000029759	ARFGAP1	GL50803_22454
	jcf7180000029735	SMAP	GL50803_17561
SRR3177932	jcf7180000004093	AGFG	GL50803_2834
	jcf7180000004109	ARFGAP1	GL50803_22454
	jcf7180000003621	SMAP	GL50803_17561
SRR3177935	jcf7180000049888	AGFG	GL50803_2834
	jcf7180000049909	ARFGAP1	GL50803_22454
	jcf7180000049726	SMAP	GL50803_17561
SRR3177946	jcf7180000008921	AGFG	GL50803_2834
	jcf7180000008969	ARFGAP1	GL50803_22454
	jcf7180000008292	SMAP	GL50803_17561
SRR3177949	jcf7180000005445	AGFG	GL50803_2834
	jcf7180000005475	ARFGAP1	GL50803_22454
	jcf7180000005367	SMAP	GL50803_17561
SRR3177950	jcf7180000028628	AGFG	GL50803_2834
	jcf7180000029276	ARFGAP1	GL50803_22454
	jcf7180000029205	SMAP	GL50803_17561
SRR3177951	jcf7180000009346	AGFG	GL50803_2834
	jcf7180000009162	ARFGAP1	GL50803_22454
	jcf7180000009190	SMAP	GL50803_17561
SRR3177990	jcf7180000015987	AGFG	GL50803_2834
	jcf7180000015776	ARFGAP1	GL50803_22454
	jcf7180000015869	SMAP	GL50803_17561
SRR3178001	jcf7180000039891	AGFG	GL50803_2834
	jcf7180000039976	ARFGAP1	GL50803_22454
	jcf7180000039980	SMAP	GL50803_17561
SRR3178010	jcf7180000009416	AGFG	GL50803_2834
	jcf7180000009840	ARFGAP1	GL50803_22454
	jcf7180000009741	SMAP	GL50803_17561
SRR3178016	jcf7180000005218	AGFG	GL50803_2834
	jcf7180000005598	ARFGAP1	GL50803_22454
	jcf7180000005477	SMAP	GL50803_17561
SRR3178017	jcf7180000005237	AGFG	GL50803_2834
	jcf7180000005320	ARFGAP1	GL50803_22454
	jcf7180000005260	SMAP	GL50803_17561
SRR3178018	jcf7180000005969	AGFG	GL50803_2834
	jcf7180000005806	ARFGAP1	GL50803_22454
	jcf7180000005429	SMAP	GL50803_17561
Assemblage B assembly	Scaffold Locus	Annotation	Mapped BGS ORF	Reciprocal BLAST hit (H. sapiens)
SRR1957167	scf7180000003132	AGFG	GL50581_2752
	scf7180000002732	ARFGAP1	GL50581_3012
	scf7180000002723	SMAP	GL50581_1785
SRR1957170	jcf7180000095394	AGFG	GL50581_2752
	jcf7180000095186	ARFGAP1	GL50581_3012
	jcf7180000095236	SMAP	GL50581_1785
SRR1957171	jcf7180000014251	AGFG	GL50581_2752
	jcf7180000014188	ARFGAP1	GL50581_3012
	jcf7180000014258	SMAP	GL50581_1785
SRR1957172	jcf7180000029055	AGFG	GL50581_2752
	jcf7180000029110	ARFGAP1	GL50581_3012
	jcf7180000029017	SMAP	GL50581_1785
SRR1957173	jcf7180000017974	AGFG	GL50581_2752
	jcf7180000017976	ARFGAP1	GL50581_3012
	jcf7180000017801	SMAP	GL50581_1785
SRR1957176	jcf7180000037622	AGFG	GL50581_2752
	jcf7180000037741	ARFGAP1	GL50581_3012
	jcf7180000037530	SMAP	GL50581_1785
SRR1957177	jcf7180000036228	AGFG	GL50581_2752
	jcf7180000036240	ARFGAP1	GL50581_3012
	jcf7180000036095	SMAP	GL50581_1785
SRR1957178	jcf7180000005673	AGFG	GL50581_2752
	jcf7180000005663	ARFGAP1	GL50581_3012
	jcf7180000005671	SMAP	GL50581_1785
SRR2158266	jcf7180000006559	AGFG	GL50581_2752
	jcf7180000006432	ARFGAP1	GL50581_3012
	jcf7180000005684	SMAP	GL50581_1785
SRR2168393	jcf7180000029259	AGFG	GL50581_2752
	jcf7180000029218	ARFGAP1	GL50581_3012
	jcf7180000029169	SMAP	GL50581_1785
SRR3177748	jcf7180000021069	AGFG	GL50581_2752
	jcf7180000021126	ARFGAP1	GL50581_3012
	jcf7180000020910	SMAP	GL50581_1785
SRR3177754	jcf7180000007159	AGFG	GL50581_2752
	jcf7180000007199	ARFGAP1	GL50581_3012
	jcf7180000006283	SMAP	GL50581_1785
SRR3177755	jcf7180000039451	AGFG	GL50581_2752
	jcf7180000038226	ARFGAP1	GL50581_3012
	jcf7180000039317	SMAP	GL50581_1785
SRR3177757	jcf7180000020872	AGFG	GL50581_2752	arf-GAP domain and FG repeat-containing protein 1 isoform 2 [Homo sapiens]	6e-14
	jcf7180000020808	ARFGAP1	GL50581_3012
	jcf7180000025809	SMAP	GL50581_1785	stromal membrane-associated protein 1 isoform X5 [Homo sapiens]	9e-24
SRR3177763	jcf7180000012126	AGFG	GL50581_2752
	jcf7180000012170	ARFGAP1	GL50581_3012
	jcf7180000012082	SMAP	GL50581_1785
SRR3177816	jcf7180000012716	AGFG	GL50581_2752
	jcf7180000012735	ARFGAP1	GL50581_3012
	jcf7180000012639	SMAP	GL50581_1785
SRR3177826	jcf7180000019803	AGFG	GL50581_2752
	jcf7180000019781	ARFGAP1	GL50581_3012
	jcf7180000019560	SMAP	GL50581_1785
SRR3177835	jcf7180000014426	AGFG	GL50581_2752
	jcf7180000014275	ARFGAP1	GL50581_3012
	jcf7180000013118	SMAP	GL50581_1785
SRR3177841	jcf7180000007578	AGFG	GL50581_2752
	jcf7180000007587	ARFGAP1	GL50581_3012
	jcf7180000007454	SMAP	GL50581_1785
SRR3177858	jcf7180000015115	AGFG	GL50581_2752
	jcf7180000015177	ARFGAP1	GL50581_3012
	jcf7180000015181	SMAP	GL50581_1785
SRR3177862	jcf7180000007136	AGFG	GL50581_2752
	jcf7180000007079	ARFGAP1	GL50581_3012
	jcf7180000007000	SMAP	GL50581_1785
SRR3177903	jcf7180000010640	AGFG	GL50581_2752
	jcf7180000010693	ARFGAP1	GL50581_3012
	jcf7180000009671	SMAP	GL50581_1785
SRR3177917	jcf7180000018254	AGFG	GL50581_2752
	jcf7180000019645	ARFGAP1	GL50581_3012
	jcf7180000019550	SMAP	GL50581_1785
SRR3177926	jcf7180000017382	AGFG	GL50581_2752
	jcf7180000017389	ARFGAP1	GL50581_3012
	GL50581_1785	SMAP	GL50581_1785
SRR3177928	jcf7180000009865	AGFG	GL50581_2752
	jcf7180000009730	ARFGAP1	GL50581_3012
	jcf7180000008979	SMAP	GL50581_1785
SRR3177929	jcf7180000016795	AGFG	GL50581_2752
	jcf7180000016822	ARFGAP1	GL50581_3012
	jcf7180000016635	SMAP	GL50581_1785
SRR3177930	jcf7180000018860	AGFG	GL50581_2752
	jcf7180000018843	ARFGAP1	GL50581_3012
	jcf7180000018746	SMAP	GL50581_1785
SRR3177931	jcf7180000011649	AGFG	GL50581_2752
	jcf7180000011533	ARFGAP1	GL50581_3012
	jcf7180000010828	SMAP	GL50581_1785
SRR3177933	jcf7180000005983	AGFG	GL50581_2752
	jcf7180000005855	ARFGAP1	GL50581_3012
	jcf7180000005953	SMAP	GL50581_1785
SRR3177934	jcf7180000013788	AGFG	GL50581_2752
	jcf7180000015518	ARFGAP1	GL50581_3012
	jcf7180000015540	SMAP	GL50581_1785
SRR3177936	jcf7180000050353	AGFG	GL50581_2752
	jcf7180000050046	ARFGAP1	GL50581_3012
	jcf7180000050320	SMAP	GL50581_1785
SRR3177937	jcf7180000010302	AGFG	GL50581_2752
	jcf7180000010213	ARFGAP1	GL50581_3012
	jcf7180000009019	SMAP	GL50581_1785
SRR3177947	jcf7180000049952	AGFG	GL50581_2752
	jcf7180000049995	ARFGAP1	GL50581_3012
	jcf7180000049986	SMAP	GL50581_1785
SRR3177948	jcf7180000024826	AGFG	GL50581_2752
	jcf7180000024902	ARFGAP1	GL50581_3012
	jcf7180000024772	SMAP	GL50581_1785
SRR3177952	jcf7180000024988	AGFG	GL50581_2752
	jcf7180000024754	ARFGAP1	GL50581_3012
	jcf7180000024939	SMAP	GL50581_1785
SRR3177955	jcf7180000025630	AGFG	GL50581_2752
	jcf7180000025665	ARFGAP1	GL50581_3012
	jcf7180000025554	SMAP	GL50581_1785
SRR3177962	jcf7180000015613	AGFG	GL50581_2752
	jcf7180000015573	ARFGAP1	GL50581_3012
	jcf7180000013648	SMAP	GL50581_1785
SRR3177974	jcf7180000025303	AGFG	GL50581_2752
	jcf7180000025271	ARFGAP1	GL50581_3012
	jcf7180000025047	SMAP	GL50581_1785
SRR3177978	jcf7180000020852	AGFG	GL50581_2752
	jcf7180000020936	ARFGAP1	GL50581_3012
	jcf7180000020618	SMAP	GL50581_1785
SRR3178007	jcf7180000031238	AGFG	GL50581_2752
	jcf7180000030573	ARFGAP1	GL50581_3012
	jcf7180000027930	SMAP	GL50581_1785
SRR3178008	jcf7180000005875	AGFG	GL50581_2752
	jcf7180000005854	ARFGAP1	GL50581_3012
	jcf7180000005133	SMAP	GL50581_1785
SRR3178009	jcf7180000014196	AGFG	GL50581_2752
	jcf7180000014141	ARFGAP1	GL50581_3012
	jcf7180000012602	SMAP	GL50581_1785
SRR3178011	jcf7180000008172	AGFG	GL50581_2752
	jcf7180000009140	ARFGAP1	GL50581_3012
	jcf7180000009168	SMAP	GL50581_1785
SRR3178012	jcf7180000009579	AGFG	GL50581_2752
	jcf7180000011403	ARFGAP1	GL50581_3012
	jcf7180000009294	SMAP	GL50581_1785
SRR3178013	jcf7180000034205	AGFG	GL50581_2752
	jcf7180000034222	ARFGAP1	GL50581_3012
	jcf7180000034066	SMAP	GL50581_1785
SRR3178014	jcf7180000017729	AGFG	GL50581_2752
	jcf7180000016619	ARFGAP1	GL50581_3012
	jcf7180000017747	SMAP	GL50581_1785
SRR3178015	jcf7180000008086	AGFG	GL50581_2752
	jcf7180000008252	ARFGAP1	GL50581_3012
	jcf7180000008298	SMAP	GL50581_1785

## Sheet: ARFGEFs
Table S5: Analyses of the ARF GEF proteins in the Canadian Giardia Genomes based on Liftoff predictions
Assemblage A assembly	Scaffold Locus	Annotation	Mapped AWB/BGS ORF	Reciprocal BLAST hit (H. sapiens)	Reciprocal BLAST Giardia	Domain Prediction
SRR1957168	jcf7180000013823	CYTHL	GL50803_17192
	jcf7180000013627	CYTHL	GL50803_112258
	jcf7180000013592	BIGL	GL50581_1940		Hypothetical protein GL50581_1940 [Giardia intestinalis ATCC 50581]	Sec7 Domain
SRR1957169	jcf7180000004003	CYTHL	GL50803_17192
	jcf7180000003989	CYTHL	GL50803_112258
	jcf7180000004727	BIGL	GL50581_1940		Hypothetical protein GL50581_1940 [Giardia intestinalis ATCC 50581]	Sec7 Domain
SRR1957174	jcf7180000013331	CYTHL	GL50803_17192
	jcf7180000010760	CYTHL	GL50803_112258
	jcf7180000013159	BIGL	GL50581_1940		Hypothetical protein GL50581_1940 [Giardia intestinalis ATCC 50581]	Sec7 Domain
SRR1957175	jcf7180000003779	CYTHL	GL50803_17192
	jcf7180000003676	CYTHL	GL50803_112258
	jcf7180000013159	BIGL	GL50581_1940		Hypothetical protein GL50581_1940 [Giardia intestinalis ATCC 50581]	Sec7 Domain
SRR3177738	jcf7180000029569	CYTHL	GL50803_17192
	jcf7180000029580	CYTHL	GL50803_112258
	jcf7180000013159	BIGL	GL50581_1940		Hypothetical protein GL50581_1940 [Giardia intestinalis ATCC 50581]	Sec7 Domain
SRR3177739	jcf7180000004783	CYTHL	GL50803_17192
	jcf7180000004840	CYTHL	GL50803_112258
	jcf7180000013159	BIGL	GL50581_1940		Hypothetical protein GL50581_1940 [Giardia intestinalis ATCC 50581]	Sec7 Domain
SRR3177740	jcf7180000008565	CYTHL	GL50803_17192
	jcf7180000008617	CYTHL	GL50803_112258
	jcf7180000008078	BIGL	GL50581_1940		Hypothetical protein GL50581_1940 [Giardia intestinalis ATCC 50581]	Sec7 Domain
SRR3177741	jcf7180000009051	CYTHL	GL50803_17192
	jcf7180000009140	CYTHL	GL50803_112258
	jcf7180000004727	BIGL	GL50581_1940		Hypothetical protein GL50581_1940 [Giardia intestinalis ATCC 50581]	Sec7 Domain
SRR3177742	jcf7180000007429	CYTHL	GL50803_17192
	jcf7180000008008	CYTHL	GL50803_112258
	jcf7180000008078	BIGL	GL50581_1940		Hypothetical protein GL50581_1940 [Giardia intestinalis ATCC 50581]	Sec7 Domain
SRR3177743	jcf7180000018182	CYTHL	GL50803_17192
	jcf7180000017974	CYTHL	GL50803_112258
	jcf7180000018142	BIGL	GL50581_1940		Hypothetical protein GL50581_1940 [Giardia intestinalis ATCC 50581]	Sec7 Domain
SRR3177744	jcf7180000007496	CYTHL	GL50803_17192
	jcf7180000007984	CYTHL	GL50803_112258
	jcf7180000008112	BIGL	GL50581_1940		Hypothetical protein GL50581_1940 [Giardia intestinalis ATCC 50581]	Sec7 Domain
SRR3177745	jcf7180000024723	CYTHL	GL50803_17192
	jcf7180000023897	CYTHL	GL50803_112258
	jcf7180000024676	BIGL	GL50581_1940		Hypothetical protein GL50581_1940 [Giardia intestinalis ATCC 50581]	Sec7 Domain
SRR3177746	jcf7180000044775	CYTHL	GL50803_17192
	jcf7180000044726	CYTHL	GL50803_112258
	jcf7180000044591	BIGL	GL50581_1940		Hypothetical protein GL50581_1940 [Giardia intestinalis ATCC 50581]	Sec7 Domain
SRR3177747	jcf7180000043867	CYTHL	GL50803_17192
	jcf7180000043887	CYTHL	GL50803_112258
	jcf7180000043744	BIGL	GL50581_1940		Hypothetical protein GL50581_1940 [Giardia intestinalis ATCC 50581]	Sec7 Domain
SRR3177750	jcf7180000003235	CYTHL	GL50803_17192
	jcf7180000003251	CYTHL	GL50803_112258
	jcf7180000003174	BIGL	GL50581_1940		Hypothetical protein GL50581_1940 [Giardia intestinalis ATCC 50581]	Sec7 Domain
SRR3177751	jcf7180000017967	CYTHL	GL50803_17192
	jcf7180000018176	CYTHL	GL50803_112258
	jcf7180000018298	BIGL	GL50581_1940		Hypothetical protein GL50581_1940 [Giardia intestinalis ATCC 50581]	Sec7 Domain
SRR3177752	jcf7180000008025	CYTHL	GL50803_17192
	jcf7180000007386	CYTHL	GL50803_112258
	jcf7180000008014	BIGL	GL50581_1940		Hypothetical protein GL50581_1940 [Giardia intestinalis ATCC 50581]	Sec7 Domain
SRR3177753	jcf7180000028924	CYTHL	GL50803_17192
	jcf7180000028847	CYTHL	GL50803_112258
	jcf7180000029012	BIGL	GL50581_1940		Hypothetical protein GL50581_1940 [Giardia intestinalis ATCC 50581]	Sec7 Domain
SRR3177759	jcf7180000005078	CYTHL	GL50803_17192
	jcf7180000006339	CYTHL	GL50803_112258
	jcf7180000004973	BIGL	GL50581_1940		Hypothetical protein GL50581_1940 [Giardia intestinalis ATCC 50581]	Sec7 Domain
SRR3177760	jcf7180000003842	CYTHL	GL50803_17192
	jcf7180000003802	CYTHL	GL50803_112258
	jcf7180000004375	BIGL	GL50581_1940		Hypothetical protein GL50581_1940 [Giardia intestinalis ATCC 50581]	Sec7 Domain
SRR3177765	jcf7180000021700	CYTHL	GL50803_17192
	jcf7180000021618	CYTHL	GL50803_112258
	jcf7180000021730	BIGL	GL50581_1940		Hypothetical protein GL50581_1940 [Giardia intestinalis ATCC 50581]	Sec7 Domain
SRR3177768	jcf7180000003977	CYTHL	GL50803_17192
	jcf7180000004941	CYTHL	GL50803_112258
	jcf7180000004722	BIGL	GL50581_1940		Hypothetical protein GL50581_1940 [Giardia intestinalis ATCC 50581]	Sec7 Domain
SRR3177775	jcf7180000011210	CYTHL	GL50803_17192
	jcf7180000011144	CYTHL	GL50803_112258
	jcf7180000011251	BIGL	GL50581_1940		Hypothetical protein GL50581_1940 [Giardia intestinalis ATCC 50581]	Sec7 Domain
SRR3177790	jcf7180000010809	CYTHL	GL50803_17192
	jcf7180000010840	CYTHL	GL50803_112258
	jcf7180000010692	BIGL	GL50581_1940		Hypothetical protein GL50581_1940 [Giardia intestinalis ATCC 50581]	Sec7 Domain
SRR3177803	jcf7180000038417	CYTHL	GL50803_17192
	jcf7180000038363	CYTHL	GL50803_112258
	jcf7180000038406	BIGL	GL50581_1940		Hypothetical protein GL50581_1940 [Giardia intestinalis ATCC 50581]	Sec7 Domain
SRR3177805	jcf7180000005353	CYTHL	GL50803_17192
	jcf7180000005490	CYTHL	GL50803_112258
	jcf7180000005479	BIGL	GL50581_1940		Hypothetical protein GL50581_1940 [Giardia intestinalis ATCC 50581]	Sec7 Domain
SRR3177873	jcf7180000024940	CYTHL	GL50803_17192
	jcf7180000023775	CYTHL	GL50803_112258
	jcf7180000028287	BIGL	GL50581_1940		Hypothetical protein GL50581_1940 [Giardia intestinalis ATCC 50581]	Sec7 Domain
SRR3177890	jcf7180000013472	CYTHL	GL50803_17192
	jcf7180000013462	CYTHL	GL50803_112258
	jcf7180000013508	BIGL	GL50581_1940		Hypothetical protein GL50581_1940 [Giardia intestinalis ATCC 50581]	Sec7 Domain
SRR3177900	jcf7180000002909	CYTHL	GL50803_17192
	jcf7180000002931	CYTHL	GL50803_112258
	jcf7180000002888	BIGL	GL50581_1940		Hypothetical protein GL50581_1940 [Giardia intestinalis ATCC 50581]	Sec7 Domain
SRR3177919	jcf7180000007163	CYTHL	GL50803_17192
	jcf7180000007072	CYTHL	GL50803_112258
	jcf7180000007166	BIGL	GL50581_1940		Hypothetical protein GL50581_1940 [Giardia intestinalis ATCC 50581]	Sec7 Domain
SRR3177927	jcf7180000029884	CYTHL	GL50803_17192
	jcf7180000029837	CYTHL	GL50803_112258
	jcf7180000029904	BIGL	GL50581_1940		Hypothetical protein GL50581_1940 [Giardia intestinalis ATCC 50581]	Sec7 Domain
SRR3177932	jcf7180000004155	CYTHL	GL50803_17192
	jcf7180000004004	CYTHL	GL50803_112258
	jcf7180000004139	BIGL	GL50581_1940		Hypothetical protein GL50581_1940 [Giardia intestinalis ATCC 50581]	Sec7 Domain
SRR3177935	jcf7180000049872	CYTHL	GL50803_17192
	jcf7180000048445	CYTHL	GL50803_112258
	jcf7180000049715	BIGL	GL50581_1940		Hypothetical protein GL50581_1940 [Giardia intestinalis ATCC 50581]	Sec7 Domain
SRR3177946	jcf7180000008320	CYTHL	GL50803_17192
	jcf7180000008301	CYTHL	GL50803_112258
	jcf7180000008903	BIGL	GL50581_1940		Hypothetical protein GL50581_1940 [Giardia intestinalis ATCC 50581]	Sec7 Domain
SRR3177949	jcf7180000005495	CYTHL	GL50803_17192
	jcf7180000005414	CYTHL	GL50803_112258
	jcf7180000005488	BIGL	GL50581_1940		Hypothetical protein GL50581_1940 [Giardia intestinalis ATCC 50581]	Sec7 Domain
SRR3177950	jcf7180000029072	CYTHL	GL50803_17192
	jcf7180000028248	CYTHL	GL50803_112258
	jcf7180000028251	BIGL	GL50581_1940		Hypothetical protein GL50581_1940 [Giardia intestinalis ATCC 50581]	Sec7 Domain
SRR3177951	jcf7180000009255	CYTHL	GL50803_17192
	jcf7180000008536	CYTHL	GL50803_112258
	jcf7180000009341	BIGL	GL50581_1940		Hypothetical protein GL50581_1940 [Giardia intestinalis ATCC 50581]	Sec7 Domain
SRR3177990	jcf7180000015927	CYTHL	GL50803_17192
	jcf7180000015775	CYTHL	GL50803_112258
	jcf7180000015956	BIGL	GL50581_1940		Hypothetical protein GL50581_1940 [Giardia intestinalis ATCC 50581]	Sec7 Domain
SRR3178001	jcf7180000039970	CYTHL	GL50803_17192
	jcf7180000039764	CYTHL	GL50803_112258
	jcf7180000039979	BIGL	GL50581_1940		Hypothetical protein GL50581_1940 [Giardia intestinalis ATCC 50581]	Sec7 Domain
SRR3178010	jcf7180000009823	CYTHL	GL50803_17192
	jcf7180000009736	CYTHL	GL50803_112258
	jcf7180000009939	BIGL	GL50581_1940		Hypothetical protein GL50581_1940 [Giardia intestinalis ATCC 50581]	Sec7 Domain
SRR3178016	jcf7180000005113	CYTHL	GL50803_17192
	jcf7180000005168	CYTHL	GL50803_112258
	jcf7180000005617	BIGL	GL50581_1940		Hypothetical protein GL50581_1940 [Giardia intestinalis ATCC 50581]	Sec7 Domain
SRR3178017	jcf7180000004778	CYTHL	GL50803_17192
	jcf7180000005117	CYTHL	GL50803_112258
	jcf7180000004773	BIGL	GL50581_1940		Hypothetical protein GL50581_1940 [Giardia intestinalis ATCC 50581]	Sec7 Domain
SRR3178018	jcf7180000005941	CYTHL	GL50803_17192
	jcf7180000005904	CYTHL	GL50803_112258
	jcf7180000005335	BIGL	GL50581_1940		Hypothetical protein GL50581_1940 [Giardia intestinalis ATCC 50581]	Sec7 Domain
Assemblage B assembly	Scaffold Locus	Annotation	Mapped BGS ORF
SRR1957167	scf7180000002658	BIGL	GL50581_48
	scf7180000002569	CYTHL	GL50581_4463
	scf7180000002534	BIGL	GL50581_1940
SRR1957170	jcf7180000095308	BIGL	GL50581_48
	jcf7180000095314	CYTHL	GL50581_4463
	jcf7180000095291	BIGL	GL50581_1940
SRR1957171	jcf7180000014135	BIGL	GL50581_48
	jcf7180000012916	CYTHL	GL50581_4463
	jcf7180000014307	BIGL	GL50581_1940
SRR1957172	jcf7180000029065	BIGL	GL50581_48
	jcf7180000029052	CYTHL	GL50581_4463
	jcf7180000029068	BIGL	GL50581_1940
SRR1957173	jcf7180000016005	BIGL	GL50581_48
	jcf7180000017892	CYTHL	GL50581_4463
	jcf7180000017922	BIGL	GL50581_1940
SRR1957176	jcf7180000036305	BIGL	GL50581_48
	jcf7180000037718	CYTHL	GL50581_4463
	jcf7180000036327	BIGL	GL50581_1940
SRR1957177	jcf7180000036157	BIGL	GL50581_48
	jcf7180000036110	CYTHL	GL50581_4463
	jcf7180000036217	BIGL	GL50581_1940
SRR1957178	jcf7180000005536	BIGL	GL50581_48
	jcf7180000005599	CYTHL	GL50581_4463
	jcf7180000005684	BIGL	GL50581_1940
SRR2158266	jcf7180000006461	BIGL	GL50581_48
	jcf7180000005702	CYTHL	GL50581_4463
	jcf7180000006604	BIGL	GL50581_1940
SRR2158266	jcf7180000006461	BIGL	GL50581_48
	jcf7180000005702	CYTHL	GL50581_4463
	jcf7180000006604	BIGL	GL50581_1940
SRR2168393	jcf7180000029158	BIGL	GL50581_48
	jcf7180000029055	CYTHL	GL50581_4463
	jcf7180000029213	BIGL	GL50581_1940
SRR3177748	jcf7180000020960	BIGL	GL50581_48
	jcf7180000021091	CYTHL	GL50581_4463
	jcf7180000020906	BIGL	GL50581_1940
SRR3177754	jcf7180000007176	BIGL	GL50581_48
	jcf7180000007137	CYTHL	GL50581_4463
	jcf7180000007194	BIGL	GL50581_1940
SRR3177755	jcf7180000038228	BIGL	GL50581_48
	jcf7180000039390	CYTHL	GL50581_4463
	jcf7180000039416	BIGL	GL50581_1940
SRR3177757	jcf7180000021439	BIGL	GL50581_48
	jcf7180000026317	CYTHL	GL50581_4463
	jcf7180000020849	BIGL	GL50581_1940
SRR3177763	jcf7180000012120	BIGL	GL50581_48
	jcf7180000011619	CYTHL	GL50581_4463
	jcf7180000012123	BIGL	GL50581_1940
SRR3177816	jcf7180000012572	BIGL	GL50581_48
	jcf7180000012781	CYTHL	GL50581_4463
	jcf7180000012742	BIGL	GL50581_1940
SRR3177826	jcf7180000019726	BIGL	GL50581_48
	jcf7180000019727	CYTHL	GL50581_4463
	jcf7180000019739	BIGL	GL50581_1940
SRR3177835	jcf7180000014407	BIGL	GL50581_48
	jcf7180000014445	CYTHL	GL50581_4463
	jcf7180000014429	BIGL	GL50581_1940
SRR3177841	jcf7180000007612	BIGL	GL50581_48
	jcf7180000007451	CYTHL	GL50581_4463
	jcf7180000007457	BIGL	GL50581_1940
SRR3177858	jcf7180000015030	BIGL	GL50581_48
	jcf7180000013581	CYTHL	GL50581_4463
	jcf7180000015021	BIGL	GL50581_1940
SRR3177862	jcf7180000007029	BIGL	GL50581_48
	jcf7180000006272	CYTHL	GL50581_4463
	jcf7180000007037	BIGL	GL50581_1940
SRR3177903	jcf7180000010557	BIGL	GL50581_48
	jcf7180000009680	CYTHL	GL50581_4463
	jcf7180000010642	BIGL	GL50581_1940
SRR3177917	jcf7180000019469	BIGL	GL50581_48
	jcf7180000018143	CYTHL	GL50581_4463
	jcf7180000019690	BIGL	GL50581_1940
SRR3177926	jcf7180000017372	BIGL	GL50581_48
	jcf7180000017381	CYTHL	GL50581_4463
	jcf7180000017362	BIGL	GL50581_1940
SRR3177928	jcf7180000009879	BIGL	GL50581_48
	jcf7180000009731	CYTHL	GL50581_4463
	jcf7180000009898	BIGL	GL50581_1940
SRR3177929	jcf7180000015021	BIGL	GL50581_48
	jcf7180000014995	CYTHL	GL50581_4463
	jcf7180000016778	BIGL	GL50581_1940
SRR3177930	jcf7180000018831	BIGL	GL50581_48
	jcf7180000018743	CYTHL	GL50581_4463
	jcf7180000018830	BIGL	GL50581_1940
SRR3177931	jcf7180000010833	BIGL	GL50581_48
	jcf7180000010819	CYTHL	GL50581_4463
	jcf7180000011703	BIGL	GL50581_1940
SRR3177933	jcf7180000005942	BIGL	GL50581_48
	jcf7180000005842	CYTHL	GL50581_4463
	jcf7180000005920	BIGL	GL50581_1940
SRR3177934	jcf7180000015498	BIGL	GL50581_48
	jcf7180000013765	CYTHL	GL50581_4463
	jcf7180000015510	BIGL	GL50581_1940
SRR3177936	jcf7180000050355	BIGL	GL50581_48
	jcf7180000050176	CYTHL	GL50581_4463
	jcf7180000050407	BIGL	GL50581_1940
SRR3177937	jcf7180000009055	BIGL	GL50581_48
	jcf7180000010146	CYTHL	GL50581_4463
	jcf7180000010272	BIGL	GL50581_1940
SRR3177947	jcf7180000049965	BIGL	GL50581_48
	jcf7180000045508	CYTHL	GL50581_4463
	jcf7180000049948	BIGL	GL50581_1940
SRR3177948	jcf7180000024839	BIGL	GL50581_48
	jcf7180000024701	CYTHL	GL50581_4463
	jcf7180000024840	BIGL	GL50581_1940
SRR3177952	jcf7180000025025	BIGL	GL50581_48
	jcf7180000024759	CYTHL	GL50581_4463
	jcf7180000024015	BIGL	GL50581_1940
SRR3177952	jcf7180000025025	BIGL	GL50581_48
	jcf7180000024759	CYTHL	GL50581_4463
	jcf7180000024015	BIGL	GL50581_1940
SRR3177955	jcf7180000025536	BIGL	GL50581_48
	jcf7180000025579	CYTHL	GL50581_4463
	jcf7180000025628	BIGL	GL50581_1940
SRR3177962	jcf7180000015628	BIGL	GL50581_48
	jcf7180000015595	CYTHL	GL50581_4463
	jcf7180000015670	BIGL	GL50581_1940
SRR3177974	jcf7180000025105	BIGL	GL50581_48
	jcf7180000025210	CYTHL	GL50581_4463
	jcf7180000025102	BIGL	GL50581_1940
SRR3177978	jcf7180000020817	BIGL	GL50581_48
	jcf7180000020861	CYTHL	GL50581_4463
	jcf7180000020885	BIGL	GL50581_1940
SRR3178007	jcf7180000033220	BIGL	GL50581_48
	jcf7180000033806	CYTHL	GL50581_4463
	jcf7180000029052	BIGL	GL50581_1940
SRR3178008	jcf7180000005680	BIGL	GL50581_48
	jcf7180000005779	CYTHL	GL50581_4463
	jcf7180000005827	BIGL	GL50581_1940
SRR3178009	jcf7180000014198	BIGL	GL50581_48
	jcf7180000014208	CYTHL	GL50581_4463
	jcf7180000014252	BIGL	GL50581_1940
SRR3178011	jcf7180000009110	BIGL	GL50581_48
	jcf7180000009243	CYTHL	GL50581_4463
	jcf7180000009198	BIGL	GL50581_1940
SRR3178012	jcf7180000011229	BIGL	GL50581_48
	jcf7180000011333	CYTHL	GL50581_4463
	jcf7180000009312	BIGL	GL50581_1940
SRR3178013	jcf7180000032512	BIGL	GL50581_48
	jcf7180000033991	CYTHL	GL50581_4463
	jcf7180000034206	BIGL	GL50581_1940
SRR3178014	jcf7180000016533	BIGL	GL50581_48
	jcf7180000017653	CYTHL	GL50581_4463
	jcf7180000017876	BIGL	GL50581_1940
SRR3178015	jcf7180000008248	BIGL	GL50581_48
	jcf7180000008184	CYTHL	GL50581_4463
	jcf7180000008298	BIGL	GL50581_1940
